# Supplementary material for: Characterization of diazotrophic root endophytes in Chinese silvergrass (Miscanthus sinensis)
Source: Microbiome. 2022 Nov 3;10:186. doi: 10.1186/s40168-022-01379-9 (PMC9632085; doi:10.1186/s40168-022-01379-9)
Supplement: Supplementary file 2 — Additional file 1: Table S1. The chemical properties of sample sites. Table S2. Node table for biotic interaction network in the less contaminatedsites. Table S3. Edge table for biotic interaction network in the lesscontaminated sites. Table S4. Node table for biotic interaction network in thehigh contaminated sites. Table S5. Edge table for biotic interaction network inthe high contaminated sites. [file 40168_2022_1379_MOESM1_ESM.xlsx]

## Sheet: Table S1
Table S1 The chemical properties of sampling sites
Site	As(tot) (mg/kg)	Sb(tot) (mg/kg)	NO3- (mg/kg)	pH	TOC/%
Xikuangshan	153.9±10.9	1222.7±122.4	1.6±0.1	6.69±0.12	0.00746±0.00129
Fankou	632.7±62.9	215.9±4.7	0.98±0.22	7.33±0.068	0.0114±0.002
Huangjia	2112.2±238.1	228±9.1	1.03±0.18	7.38±0.059	0.005347±0.00104
Xiuwen	2191.4±180.2	215.4±2.9	0.96±0.16	7.42±0.069	0.00532±0.000787

## Sheet: Table S2
Table S2 Node table for biotic interaction network in the less contaminated sites
Id	phylum	class	order	family	genus	igraph.degree	igraph.betweenness	keystone taxon
ASV177	Proteobacteria	Alphaproteobacteria	Rhizobiales	Xanthobacteraceae	Bradyrhizobium	116	263.922
ASV190	Proteobacteria	Alphaproteobacteria	Rhizobiales	Xanthobacteraceae	Bradyrhizobium	116	251.838
ASV193	Proteobacteria	Alphaproteobacteria	Rhizobiales	Xanthobacteraceae	Bradyrhizobium	112	193.041
ASV508	Actinobacteria	Actinobacteria	Corynebacteriales	Mycobacteriaceae	Mycobacterium	112	758.392
ASV562	Proteobacteria	Alphaproteobacteria	Rhizobiales	N.A.	N.A.	104	220.267
ASV285	Proteobacteria	Gammaproteobacteria	Gammaproteobacteria Incertae Sedis	Unknown Family	Acidibacter	102	111.532
ASV386	Actinobacteria	Thermoleophilia	Solirubrobacterales	Solirubrobacteraceae	Solirubrobacter	102	111.532
ASV470	Actinobacteria	Actinobacteria	Corynebacteriales	Mycobacteriaceae	Mycobacterium	102	111.532
ASV224	Proteobacteria	Alphaproteobacteria	Rhizobiales	Xanthobacteraceae	Bradyrhizobium	100	151.452
ASV484	Proteobacteria	Alphaproteobacteria	Rhizobiales	Rhodomicrobiaceae	Rhodomicrobium	100	90.7057	Rhodomicrobium
ASV700	Chloroflexi	Chloroflexia	Chloroflexales	Chloroflexaceae	Candidatus Chloroploca	100	467.113
ASV582	Bacteroidetes	Bacteroidia	Cytophagales	Microscillaceae	uncultured	98	456.283
ASV217	Actinobacteria	Actinobacteria	Streptomycetales	Streptomycetaceae	Streptomyces	96	73.272	Streptomyces
ASV241	Actinobacteria	Actinobacteria	Streptomycetales	Streptomycetaceae	Streptomyces	95	94.7838	Streptomyces
ASV600	Proteobacteria	Alphaproteobacteria	Rhizobiales	N.A.	N.A.	95	501.318
ASV284	Actinobacteria	Actinobacteria	Streptomycetales	Streptomycetaceae	Streptomyces	94	85.2402	Streptomyces
ASV287	Actinobacteria	Thermoleophilia	Solirubrobacterales	Solirubrobacteraceae	Solirubrobacter	94	96.1199	Solirubrobacter
ASV332	Proteobacteria	Gammaproteobacteria	Gammaproteobacteria Incertae Sedis	Unknown Family	Acidibacter	94	85.2402	Acidibacter
ASV468	Actinobacteria	Actinobacteria	Pseudonocardiales	Pseudonocardiaceae	Lechevalieria	94	246.055
ASV608	Actinobacteria	Actinobacteria	Streptomycetales	Streptomycetaceae	Streptomyces	94	48.7884	Streptomyces
ASV230	Actinobacteria	Actinobacteria	Streptomycetales	Streptomycetaceae	Streptomyces	92	33.0898	Streptomyces
ASV252	Actinobacteria	Actinobacteria	Streptomycetales	Streptomycetaceae	Streptomyces	92	33.0898	Streptomyces
ASV273	Actinobacteria	Actinobacteria	Streptomycetales	Streptomycetaceae	Streptomyces	92	33.0898	Streptomyces
ASV281	Proteobacteria	Alphaproteobacteria	Rhizobiales	Hyphomicrobiaceae	Pedomicrobium	92	33.0898	Pedomicrobium
ASV493	Proteobacteria	Alphaproteobacteria	Rhizobiales	Devosiaceae	Devosia	92	33.0898	Devosia
ASV632	Proteobacteria	Alphaproteobacteria	Rhizobiales	Rhodomicrobiaceae	Rhodomicrobium	92	33.0898	Rhodomicrobium
ASV435	Actinobacteria	Actinobacteria	Pseudonocardiales	Pseudonocardiaceae	Lechevalieria	90	227.856
ASV452	Actinobacteria	Actinobacteria	Pseudonocardiales	Pseudonocardiaceae	Lechevalieria	90	273.832
ASV338	Actinobacteria	Actinobacteria	Streptomycetales	Streptomycetaceae	Streptomyces	88	68.1782
ASV550	Proteobacteria	Gammaproteobacteria	Betaproteobacteriales	Burkholderiaceae	Curvibacter	88	287.707
ASV782	Proteobacteria	Alphaproteobacteria	Rhizobiales	Hyphomicrobiaceae	Pedomicrobium	88	889.856
ASV256	Proteobacteria	Alphaproteobacteria	Rhizobiales	Rhizobiaceae	Allorhizobium-Neorhizobium-Pararhizobium-Rhizobium	86	80.1377
ASV339	Proteobacteria	Alphaproteobacteria	Rhizobiales	Hyphomicrobiaceae	Pedomicrobium	86	84.5486
ASV345	Proteobacteria	Alphaproteobacteria	Rhizobiales	Xanthobacteraceae	N.A.	86	100.487
ASV422	Actinobacteria	Actinobacteria	Streptomycetales	Streptomycetaceae	Streptomyces	86	80.1377
ASV509	Proteobacteria	Alphaproteobacteria	Rhizobiales	Xanthobacteraceae	uncultured	86	100.487
ASV584	Proteobacteria	Alphaproteobacteria	Rhizobiales	Xanthobacteraceae	uncultured	86	100.487
ASV648	Bacteroidetes	Bacteroidia	Cytophagales	Microscillaceae	uncultured	85	358.774
ASV192	Actinobacteria	Actinobacteria	Pseudonocardiales	Pseudonocardiaceae	Lechevalieria	84	336.133
ASV359	Actinobacteria	Actinobacteria	Pseudonocardiales	Pseudonocardiaceae	Lechevalieria	84	291.001
ASV383	Actinobacteria	Actinobacteria	Pseudonocardiales	Pseudonocardiaceae	Lechevalieria	84	363.702
ASV549	Actinobacteria	Actinobacteria	Pseudonocardiales	Pseudonocardiaceae	Lechevalieria	84	286.151
ASV661	Actinobacteria	Actinobacteria	Corynebacteriales	Mycobacteriaceae	Mycobacterium	84	211.726
ASV672	Actinobacteria	Actinobacteria	Corynebacteriales	Mycobacteriaceae	Mycobacterium	84	165.68
ASV595	Bacteroidetes	Bacteroidia	Cytophagales	Microscillaceae	uncultured	83	341.454
ASV225	Proteobacteria	Alphaproteobacteria	Rhizobiales	Rhizobiaceae	Allorhizobium-Neorhizobium-Pararhizobium-Rhizobium	82	80.2685
ASV299	Proteobacteria	Alphaproteobacteria	Rhizobiales	Devosiaceae	Devosia	82	44.6327
ASV308	Proteobacteria	Alphaproteobacteria	Rhizobiales	Xanthobacteraceae	Bradyrhizobium	82	525.186
ASV336	Proteobacteria	Alphaproteobacteria	Rhizobiales	Xanthobacteraceae	Bradyrhizobium	82	347.458
ASV255	Actinobacteria	Actinobacteria	Propionibacteriales	Nocardioidaceae	Nocardioides	80	66.8047
ASV298	Proteobacteria	Gammaproteobacteria	Betaproteobacteriales	Burkholderiaceae	Burkholderia-Caballeronia-Paraburkholderia	80	248.316
ASV739	Bacteroidetes	Bacteroidia	Cytophagales	Microscillaceae	uncultured	80	129.44
ASV360	Proteobacteria	Alphaproteobacteria	Rhizobiales	Hyphomicrobiaceae	Pedomicrobium	78	33.265
ASV466	Firmicutes	Bacilli	Bacillales	Bacillaceae	Bacillus	78	32.4811
ASV479	Proteobacteria	Gammaproteobacteria	Betaproteobacteriales	Burkholderiaceae	Curvibacter	78	203.907
ASV511	Proteobacteria	Gammaproteobacteria	Betaproteobacteriales	Burkholderiaceae	Curvibacter	78	209.148
ASV551	Proteobacteria	Deltaproteobacteria	Myxococcales	BIrii41	N.A.	78	155.004
ASV652	Chloroflexi	Chloroflexia	Thermomicrobiales	JG30-KF-CM45	uncultured soil bacterium	78	33.2872
ASV718	Actinobacteria	Actinobacteria	Pseudonocardiales	Pseudonocardiaceae	Actinophytocola	78	120.006
ASV185	Actinobacteria	Actinobacteria	Pseudonocardiales	Pseudonocardiaceae	Lechevalieria	76	151.328
ASV417	Chloroflexi	KD4-96	metagenome	metagenome	metagenome	76	43.5555
ASV488	Actinobacteria	Actinobacteria	Propionibacteriales	Nocardioidaceae	Nocardioides	76	23.8708
ASV625	Bacteroidetes	Bacteroidia	Cytophagales	Microscillaceae	Chryseolinea	76
ASV701	Bacteroidetes	Bacteroidia	Cytophagales	Microscillaceae	uncultured	76	491.906
ASV243	Proteobacteria	Alphaproteobacteria	Rhizobiales	Xanthobacteraceae	N.A.	74	40.6488
ASV248	Proteobacteria	Gammaproteobacteria	Cellvibrionales	Cellvibrionaceae	Cellvibrio	74	45.7435
ASV276	Proteobacteria	Alphaproteobacteria	Rhizobiales	Xanthobacteraceae	N.A.	74	40.6488
ASV376	Actinobacteria	Actinobacteria	Streptosporangiales	Streptosporangiaceae	Nonomuraea	74	45.7435
ASV591	Proteobacteria	Alphaproteobacteria	Rhizobiales	Rhizobiaceae	Mesorhizobium	74	40.4347
ASV612	Actinobacteria	Thermoleophilia	Solirubrobacterales	67-14	metagenome	74	39.7811
ASV209	Proteobacteria	Alphaproteobacteria	Rhizobiales	Rhizobiaceae	Allorhizobium-Neorhizobium-Pararhizobium-Rhizobium	72	28.5985
ASV212	Proteobacteria	Alphaproteobacteria	Rhizobiales	Rhizobiaceae	Allorhizobium-Neorhizobium-Pararhizobium-Rhizobium	72	28.5985
ASV334	Planctomycetes	Planctomycetacia	Pirellulales	Pirellulaceae	Pir4 lineage	72	43.0105
ASV362	Actinobacteria	Actinobacteria	Pseudonocardiales	Pseudonocardiaceae	Lechevalieria	72	42.9514
ASV409	Firmicutes	Bacilli	Bacillales	Bacillaceae	N.A.	72	220.267
ASV143	Proteobacteria	Gammaproteobacteria	Cellvibrionales	Cellvibrionaceae	uncultured	70	146.14
ASV235	Proteobacteria	Gammaproteobacteria	Cellvibrionales	Cellvibrionaceae	Cellvibrio	70	40.6192
ASV286	Actinobacteria	Actinobacteria	Streptomycetales	Streptomycetaceae	Streptomyces	70	14.0268
ASV347	Proteobacteria	Alphaproteobacteria	Rhizobiales	Rhizobiaceae	Allorhizobium-Neorhizobium-Pararhizobium-Rhizobium	70	26.6701
ASV350	Proteobacteria	Alphaproteobacteria	Rhizobiales	Rhizobiaceae	Allorhizobium-Neorhizobium-Pararhizobium-Rhizobium	70	26.6701
ASV369	Proteobacteria	Alphaproteobacteria	Rhizobiales	Rhizobiaceae	Allorhizobium-Neorhizobium-Pararhizobium-Rhizobium	70	26.6701
ASV545	Bacteroidetes	Bacteroidia	Cytophagales	Microscillaceae	uncultured	70	40.6192
ASV683	Proteobacteria	Alphaproteobacteria	Rhizobiales	Rhizobiaceae	Allorhizobium-Neorhizobium-Pararhizobium-Rhizobium	70	26.6701
ASV733	Proteobacteria	Gammaproteobacteria	Betaproteobacteriales	Burkholderiaceae	Hydrogenophaga	70	266.796
ASV503	Bacteroidetes	Bacteroidia	Cytophagales	Microscillaceae	uncultured	69	808.195
ASV145	Proteobacteria	Gammaproteobacteria	Cellvibrionales	Cellvibrionaceae	uncultured	68	231.599
ASV280	Proteobacteria	Alphaproteobacteria	Rhizobiales	Methyloligellaceae	uncultured	68	169.23
ASV463	Actinobacteria	Actinobacteria	Corynebacteriales	Mycobacteriaceae	Mycobacterium	68	31.2993
ASV666	Proteobacteria	Alphaproteobacteria	Rhizobiales	Xanthobacteraceae	uncultured	68	168.568
ASV312	Proteobacteria	Gammaproteobacteria	Betaproteobacteriales	Burkholderiaceae	Burkholderia-Caballeronia-Paraburkholderia	67	28.1615
ASV356	Proteobacteria	Alphaproteobacteria	Rhizobiales	Rhizobiaceae	Allorhizobium-Neorhizobium-Pararhizobium-Rhizobium	66	647.077
ASV168	Proteobacteria	Gammaproteobacteria	Cellvibrionales	Cellvibrionaceae	uncultured	62	109.545
ASV366	Actinobacteria	Actinobacteria	Corynebacteriales	Mycobacteriaceae	Mycobacterium	62	17.9952
ASV507	Actinobacteria	Actinobacteria	Corynebacteriales	Mycobacteriaceae	Mycobacterium	62	17.9952
ASV522	Proteobacteria	Gammaproteobacteria	Betaproteobacteriales	Burkholderiaceae	Hydrogenophaga	62	125.049
ASV525	Proteobacteria	Gammaproteobacteria	Betaproteobacteriales	Burkholderiaceae	Hydrogenophaga	62	125.049
ASV713	Proteobacteria	Gammaproteobacteria	Betaproteobacteriales	Burkholderiaceae	Hydrogenophaga	61	188.87
ASV351	Proteobacteria	Alphaproteobacteria	Rhizobiales	Methyloligellaceae	uncultured	60	143.531
ASV389	Proteobacteria	Alphaproteobacteria	Rhizobiales	Methyloligellaceae	uncultured	60	70.1269
ASV459	Bacteroidetes	Bacteroidia	Cytophagales	Microscillaceae	uncultured	60	72.6741
ASV535	Proteobacteria	Deltaproteobacteria	Myxococcales	Archangiaceae	Anaeromyxobacter	60	448
ASV184	Actinobacteria	Actinobacteria	Pseudonocardiales	Pseudonocardiaceae	Crossiella	58	1.96508
ASV430	Proteobacteria	Deltaproteobacteria	Myxococcales	BIrii41	uncultured delta proteobacterium	58	143.615
ASV523	Firmicutes	Bacilli	Bacillales	Paenibacillaceae	Cohnella	58	1.96508
ASV532	Planctomycetes	Planctomycetacia	Gemmatales	Gemmataceae	uncultured	58	1.96508
ASV565	Proteobacteria	Deltaproteobacteria	Myxococcales	Haliangiaceae	Haliangium	58	1.96508
ASV570	Proteobacteria	Alphaproteobacteria	Caulobacterales	Caulobacteraceae	PMMR1	58	1.96508
ASV575	Planctomycetes	Planctomycetacia	Gemmatales	Gemmataceae	uncultured	58	1.96508
ASV611	Proteobacteria	Deltaproteobacteria	Myxococcales	Sandaracinaceae	uncultured	58	118.264
ASV664	Acidobacteria	Acidobacteriia	Solibacterales	Solibacteraceae (Subgroup 3)	Bryobacter	58	1.96508
ASV665	Proteobacteria	Gammaproteobacteria	WD260	uncultured Steroidobacter sp.	uncultured Steroidobacter sp.	58	1.96508
ASV690	Planctomycetes	Planctomycetacia	Isosphaerales	Isosphaeraceae	Singulisphaera	58	1.96508
ASV705	Planctomycetes	Planctomycetacia	Planctomycetales	Gimesiaceae	uncultured	58	1.96508
ASV745	Planctomycetes	Planctomycetacia	Pirellulales	Pirellulaceae	uncultured	58	1.96508
ASV785	Chloroflexi	Ktedonobacteria	Ktedonobacterales	Ktedonobacteraceae	44276	58	1.96508
ASV808	Proteobacteria	Gammaproteobacteria	Betaproteobacteriales	Burkholderiaceae	Burkholderia-Caballeronia-Paraburkholderia	58	1.96508
ASV512	Proteobacteria	Alphaproteobacteria	Rhizobiales	Hyphomicrobiaceae	Hyphomicrobium	56	1032.56
ASV703	Proteobacteria	Gammaproteobacteria	Betaproteobacteriales	Burkholderiaceae	Hydrogenophaga	56	58.9302
ASV139	Proteobacteria	Gammaproteobacteria	Cellvibrionales	Cellvibrionaceae	uncultured	54	114.559
ASV149	Proteobacteria	Gammaproteobacteria	Cellvibrionales	Cellvibrionaceae	uncultured	54	114.559
ASV325	Planctomycetes	Planctomycetacia	Pirellulales	Pirellulaceae	Pir4 lineage	54	19.1642
ASV337	Firmicutes	Bacilli	Bacillales	Bacillaceae	N.A.	54	102.268
ASV432	Bacteroidetes	Bacteroidia	Cytophagales	Microscillaceae	uncultured	54	92.9737
ASV455	Firmicutes	Bacilli	Bacillales	Bacillaceae	Bacillus	54	19.1642
ASV483	Bacteroidetes	Bacteroidia	Cytophagales	Microscillaceae	Ohtaekwangia	54	24.8181
ASV544	Bacteroidetes	Bacteroidia	Cytophagales	Microscillaceae	uncultured	54	92.9737
ASV681	Gemmatimonadetes	Gemmatimonadetes	Gemmatimonadales	Gemmatimonadaceae	uncultured	54	19.1642
ASV729	Proteobacteria	Gammaproteobacteria	CCD24	uncultured gamma proteobacterium	uncultured gamma proteobacterium	54	19.1642
ASV385	Firmicutes	Bacilli	Bacillales	Bacillaceae	Bacillus	53	150.49
ASV568	Proteobacteria	Alphaproteobacteria	Rhizobiales	Hyphomicrobiaceae	Pedomicrobium	52	384.747
ASV624	Proteobacteria	Alphaproteobacteria	Rhizobiales	D05-2	N.A.	52	159.397
ASV304	Actinobacteria	Thermoleophilia	Solirubrobacterales	67-14	N.A.	50	57.2497
ASV371	Firmicutes	Bacilli	Bacillales	Bacillaceae	Bacillus	50	145.95
ASV388	Proteobacteria	Alphaproteobacteria	Rhizobiales	Xanthobacteraceae	Bradyrhizobium	50	478.19
ASV421	Firmicutes	Bacilli	Bacillales	Alicyclobacillaceae	Tumebacillus	48	31.0201
ASV353	Actinobacteria	Thermoleophilia	Solirubrobacterales	67-14	N.A.	46	48.4978
ASV460	Actinobacteria	Thermoleophilia	Solirubrobacterales	67-14	N.A.	46	95.9893
ASV495	Actinobacteria	Actinobacteria	Streptosporangiales	Streptosporangiaceae	Nonomuraea	46	41.04
ASV504	Proteobacteria	Alphaproteobacteria	Rhizobiales	Hyphomicrobiaceae	Hyphomicrobium	46	51.696
ASV569	Proteobacteria	Gammaproteobacteria	Xanthomonadales	Xanthomonadaceae	Arenimonas	46	41.04
ASV670	Proteobacteria	Gammaproteobacteria	CCD24	uncultured gamma proteobacterium	uncultured gamma proteobacterium	46	1165.98
ASV678	Bacteroidetes	Bacteroidia	Cytophagales	Microscillaceae	N.A.	46	41.04
ASV740	Bacteroidetes	Bacteroidia	Cytophagales	Microscillaceae	N.A.	46	61.0398
ASV620	Proteobacteria	Alphaproteobacteria	Rhizobiales	Hyphomicrobiaceae	Pedomicrobium	44	108.332
ASV748	Firmicutes	Bacilli	Bacillales	N.A.	N.A.	43	190.311
ASV81	Proteobacteria	Gammaproteobacteria	Pseudomonadales	Pseudomonadaceae	Pseudomonas	42	23.514
ASV268	Actinobacteria	Actinobacteria	Propionibacteriales	Nocardioidaceae	Nocardioides	42	40.7107
ASV278	Firmicutes	Bacilli	Bacillales	Bacillaceae	Bacillus	42	25.2206
ASV324	Firmicutes	Bacilli	Bacillales	Paenibacillaceae	Paenibacillus	42	2.6
ASV543	Actinobacteria	Acidimicrobiia	Microtrichales	Iamiaceae	Iamia	42	17.749
ASV601	Proteobacteria	Alphaproteobacteria	Rhizobiales	Rhizobiaceae	N.A.	42	211.103
ASV693	Actinobacteria	Actinobacteria	Glycomycetales	Glycomycetaceae	Glycomyces	42	17.749
ASV768	Verrucomicrobia	Verrucomicrobiae	Opitutales	Opitutaceae	Lacunisphaera	42	17.749
ASV593	Proteobacteria	Alphaproteobacteria	Rhizobiales	Rhizobiaceae	N.A.	38	2.15942
ASV730	Proteobacteria	Alphaproteobacteria	Caulobacterales	Caulobacteraceae	Phenylobacterium	38	2.15942
ASV282	Proteobacteria	Alphaproteobacteria	Rhizobiales	Rhizobiaceae	Allorhizobium-Neorhizobium-Pararhizobium-Rhizobium	36	1.56419
ASV283	Proteobacteria	Alphaproteobacteria	Rhizobiales	Devosiaceae	Devosia	36	0
ASV310	Proteobacteria	Alphaproteobacteria	Rhizobiales	Rhizobiaceae	Allorhizobium-Neorhizobium-Pararhizobium-Rhizobium	36	203.468
ASV352	Actinobacteria	Acidimicrobiia	Microtrichales	Ilumatobacteraceae	Ilumatobacter	36	1.56419
ASV764	Proteobacteria	Gammaproteobacteria	Steroidobacterales	Steroidobacteraceae	Steroidobacter	36	1.56419
ASV87	Actinobacteria	Actinobacteria	Micrococcales	Micrococcaceae	N.A.	34	2
ASV88	Proteobacteria	Gammaproteobacteria	Pseudomonadales	Moraxellaceae	Acinetobacter	34	2
ASV90	Actinobacteria	Actinobacteria	Micrococcales	Micrococcaceae	N.A.	34	2
ASV94	Proteobacteria	Gammaproteobacteria	Pseudomonadales	Moraxellaceae	Acinetobacter	34	2
ASV95	Proteobacteria	Gammaproteobacteria	Betaproteobacteriales	Burkholderiaceae	Massilia	34	2
ASV99	Actinobacteria	Actinobacteria	Micrococcales	Micrococcaceae	N.A.	34	2
ASV101	Proteobacteria	Gammaproteobacteria	Pseudomonadales	Moraxellaceae	Acinetobacter	34	2
ASV102	Proteobacteria	Gammaproteobacteria	Betaproteobacteriales	Burkholderiaceae	Massilia	34	2
ASV105	Proteobacteria	Gammaproteobacteria	Betaproteobacteriales	Burkholderiaceae	Massilia	34	2
ASV106	Proteobacteria	Gammaproteobacteria	Pseudomonadales	Moraxellaceae	Acinetobacter	34	2
ASV113	Proteobacteria	Gammaproteobacteria	Betaproteobacteriales	Burkholderiaceae	Massilia	34	2
ASV118	Proteobacteria	Gammaproteobacteria	Betaproteobacteriales	Burkholderiaceae	Massilia	34	2
ASV136	Actinobacteria	Actinobacteria	Micrococcales	Micrococcaceae	N.A.	34	2
ASV305	Proteobacteria	Alphaproteobacteria	Rhizobiales	Rhizobiaceae	Allorhizobium-Neorhizobium-Pararhizobium-Rhizobium	34	59.5113
ASV377	Proteobacteria	Gammaproteobacteria	Xanthomonadales	Xanthomonadaceae	Pseudoxanthomonas	34	12.5053
ASV396	Proteobacteria	Gammaproteobacteria	Gammaproteobacteria Incertae Sedis	Unknown Family	Acidibacter	34	116.199
ASV737	Proteobacteria	Gammaproteobacteria	Pseudomonadales	Moraxellaceae	Acinetobacter	34	2
ASV744	Proteobacteria	Gammaproteobacteria	Pseudomonadales	Moraxellaceae	Acinetobacter	34	2
ASV86	Actinobacteria	Actinobacteria	Micrococcales	Micrococcaceae	N.A.	32	5.56742
ASV96	Actinobacteria	Actinobacteria	Micrococcales	Micrococcaceae	N.A.	32	0
ASV275	Proteobacteria	Gammaproteobacteria	Xanthomonadales	Xanthomonadaceae	Pseudoxanthomonas	32	55.5085
ASV307	Proteobacteria	Gammaproteobacteria	Xanthomonadales	Xanthomonadaceae	Pseudoxanthomonas	32	55.5085
ASV441	Proteobacteria	Gammaproteobacteria	Gammaproteobacteria Incertae Sedis	Unknown Family	Acidibacter	32	15.9799
ASV647	Actinobacteria	Actinobacteria	Streptosporangiales	Thermomonosporaceae	Actinomadura	32	3.10739
ASV656	Actinobacteria	Actinobacteria	Pseudonocardiales	Pseudonocardiaceae	Actinomycetospora	32	48.5317
ASV70	Proteobacteria	Deltaproteobacteria	Myxococcales	Archangiaceae	Anaeromyxobacter	30	0
ASV71	Proteobacteria	Deltaproteobacteria	Myxococcales	Archangiaceae	Anaeromyxobacter	30	0
ASV72	Proteobacteria	Deltaproteobacteria	Myxococcales	Archangiaceae	Anaeromyxobacter	30	0
ASV73	Proteobacteria	Deltaproteobacteria	Myxococcales	Archangiaceae	Anaeromyxobacter	30	0
ASV140	Firmicutes	Bacilli	Lactobacillales	Streptococcaceae	Streptococcus	30	0
ASV146	Proteobacteria	Gammaproteobacteria	Betaproteobacteriales	Rhodocyclaceae	N.A.	30	0
ASV151	Firmicutes	Bacilli	Lactobacillales	Streptococcaceae	Streptococcus	30	0
ASV159	Firmicutes	Bacilli	Lactobacillales	Streptococcaceae	Streptococcus	30	0
ASV162	Firmicutes	Bacilli	Lactobacillales	Streptococcaceae	Streptococcus	30	0
ASV167	Firmicutes	Bacilli	Lactobacillales	Streptococcaceae	Streptococcus	30	0
ASV170	Proteobacteria	Gammaproteobacteria	Betaproteobacteriales	Rhodocyclaceae	N.A.	30	0
ASV171	Proteobacteria	Gammaproteobacteria	Betaproteobacteriales	Rhodocyclaceae	N.A.	30	0
ASV178	Firmicutes	Bacilli	Lactobacillales	Streptococcaceae	Streptococcus	30	0
ASV181	Firmicutes	Bacilli	Lactobacillales	Streptococcaceae	Streptococcus	30	0
ASV210	Proteobacteria	Gammaproteobacteria	Aeromonadales	Aeromonadaceae	Aeromonas	30	0
ASV265	Proteobacteria	Gammaproteobacteria	Betaproteobacteriales	Burkholderiaceae	N.A.	30	0
ASV270	Proteobacteria	Gammaproteobacteria	Betaproteobacteriales	Burkholderiaceae	N.A.	30	0
ASV272	Proteobacteria	Gammaproteobacteria	Betaproteobacteriales	Burkholderiaceae	N.A.	30	0
ASV321	Proteobacteria	Gammaproteobacteria	Betaproteobacteriales	Burkholderiaceae	N.A.	30	0
ASV410	Proteobacteria	Alphaproteobacteria	Rhizobiales	Pleomorphomonadaceae	Pleomorphomonas	30	0
ASV425	Proteobacteria	Gammaproteobacteria	Betaproteobacteriales	Burkholderiaceae	N.A.	30	0
ASV437	Firmicutes	Bacilli	Bacillales	Family XI	Gemella	30	0
ASV446	Proteobacteria	Alphaproteobacteria	Rhizobiales	Rhizobiaceae	Allorhizobium-Neorhizobium-Pararhizobium-Rhizobium	30	22.4679
ASV727	Firmicutes	Bacilli	Bacillales	Family XI	Gemella	30	0
ASV735	Firmicutes	Bacilli	Lactobacillales	Streptococcaceae	Streptococcus	30	0
ASV742	Firmicutes	Bacilli	Lactobacillales	Streptococcaceae	Streptococcus	30	0
ASV770	Planctomycetes	Planctomycetacia	Pirellulales	Pirellulaceae	uncultured	30	0
ASV792	Actinobacteria	Actinobacteria	Actinomycetales	Actinomycetaceae	Actinomyces	30	0
ASV300	Proteobacteria	Gammaproteobacteria	Xanthomonadales	Xanthomonadaceae	Pseudoxanthomonas	28	136.679
ASV486	Proteobacteria	Gammaproteobacteria	Betaproteobacteriales	Burkholderiaceae	N.A.	28	7.31895
ASV786	Proteobacteria	Gammaproteobacteria	Diplorickettsiales	Diplorickettsiaceae	Rickettsiella	28	7.31895
ASV804	Proteobacteria	Gammaproteobacteria	R7C24	N.A.	N.A.	28	272.843
ASV480	Actinobacteria	Acidimicrobiia	Microtrichales	Ilumatobacteraceae	Ilumatobacter	26	98.3343
ASV517	Proteobacteria	Alphaproteobacteria	Dongiales	Dongiaceae	Dongia	26	76.8197
ASV589	Proteobacteria	Alphaproteobacteria	Rhizobiales	Xanthobacteraceae	Bradyrhizobium	26	368.951
ASV638	Proteobacteria	Alphaproteobacteria	Rhizobiales	Hyphomicrobiaceae	Pedomicrobium	26	76.8197
ASV669	Proteobacteria	Alphaproteobacteria	Rhizobiales	N.A.	N.A.	26	361.131
ASV791	Proteobacteria	Gammaproteobacteria	Betaproteobacteriales	Nitrosomonadaceae	MND1	26	76.8197
ASV448	Firmicutes	Bacilli	Bacillales	Thermoactinomycetaceae	Thermoactinomyces	24	43.0638
ASV760	Actinobacteria	Actinobacteria	Micrococcales	Microbacteriaceae	N.A.	24	43.0638
ASV449	Bacteroidetes	Bacteroidia	Cytophagales	Microscillaceae	uncultured	23	267.333
ASV436	Bacteroidetes	Bacteroidia	Cytophagales	Microscillaceae	Chryseolinea	22	56.542
ASV491	Proteobacteria	Gammaproteobacteria	CCD24	uncultured gamma proteobacterium	uncultured gamma proteobacterium	22	159.028
ASV671	Actinobacteria	Thermoleophilia	Solirubrobacterales	67-14	uncultured soil bacterium	22	148.282
ASV450	Bacteroidetes	Bacteroidia	Cytophagales	Cyclobacteriaceae	Reichenbachiella	20	0
ASV502	Proteobacteria	Alphaproteobacteria	Rhizobiales	Devosiaceae	Devosia	20	72.2229
ASV619	Bacteroidetes	Bacteroidia	Bacteroidetes VC2.1 Bac22	metagenome	metagenome	20	26.1333
ASV725	Deinococcus-Thermus	Deinococci	Deinococcales	Trueperaceae	Truepera	20	26.1333
ASV797	Bacteroidetes	Bacteroidia	Cytophagales	Microscillaceae	uncultured	20	26.1333
ASV814	Bacteroidetes	Bacteroidia	Cytophagales	Cyclobacteriaceae	Reichenbachiella	20	156.645
ASV415	Firmicutes	Bacilli	Bacillales	Bacillaceae	N.A.	18	87.198
ASV526	Bacteroidetes	Bacteroidia	Cytophagales	Microscillaceae	uncultured	16	26.0895
ASV734	Firmicutes	Bacilli	Bacillales	Planococcaceae	Lysinibacillus	16	32.5704
ASV394	Firmicutes	Bacilli	Bacillales	N.A.	N.A.	14	41.589
ASV617	Actinobacteria	Acidimicrobiia	Microtrichales	Ilumatobacteraceae	Ilumatobacter	14	609.345
ASV365	Proteobacteria	Alphaproteobacteria	Rhizobiales	Xanthobacteraceae	Bradyrhizobium	12	9.74614
ASV521	Proteobacteria	Alphaproteobacteria	Rhizobiales	Devosiaceae	Devosia	12	266.377
ASV655	Verrucomicrobia	Verrucomicrobiae	Chthoniobacterales	Terrimicrobiaceae	Terrimicrobium	12	19.6009
ASV291	Proteobacteria	Alphaproteobacteria	Rhizobiales	Devosiaceae	Devosia	10	174.275
ASV440	Proteobacteria	Alphaproteobacteria	Rhizobiales	Devosiaceae	Devosia	10	7.44058
ASV490	Proteobacteria	Alphaproteobacteria	Rhizobiales	Devosiaceae	Devosia	10	133.883
ASV548	Proteobacteria	Alphaproteobacteria	Rhizobiales	Devosiaceae	Devosia	10	133.883
ASV327	Proteobacteria	Alphaproteobacteria	Sphingomonadales	Sphingomonadaceae	Sphingobium	6	0
ASV419	Actinobacteria	Thermoleophilia	Gaiellales	N.A.	N.A.	6	0
ASV439	Proteobacteria	Alphaproteobacteria	Rhizobiales	Devosiaceae	Devosia	6	0
ASV519	Proteobacteria	Alphaproteobacteria	Rhizobiales	Devosiaceae	Devosia	6	0
ASV749	Planctomycetes	Planctomycetacia	Pirellulales	Pirellulaceae	Pir4 lineage	6	3.33566
ASV361	Proteobacteria	Alphaproteobacteria	Rhizobiales	Devosiaceae	Devosia	4	0
ASV741	Bacteroidetes	Bacteroidia	Chitinophagales	Saprospiraceae	uncultured	4	0

## Sheet: Table S3
Table S3. Edge table for biotic interaction network in the less contaminated sites
Id	target	p_value	interaction type
ASV70	ASV70	0	positive
ASV71	ASV70	1.91451e-20	positive
ASV72	ASV70	0	positive
ASV73	ASV70	1.91451e-20	positive
ASV146	ASV70	1.91451e-20	positive
ASV170	ASV70	5.04023e-06	positive
ASV171	ASV70	0	positive
ASV210	ASV70	0	positive
ASV265	ASV70	5.04023e-06	positive
ASV270	ASV70	3.97883e-06	positive
ASV272	ASV70	5.04023e-06	positive
ASV321	ASV70	5.04023e-06	positive
ASV410	ASV70	5.04023e-06	positive
ASV425	ASV70	1.91451e-20	positive
ASV535	ASV70	4.81142e-15	positive
ASV70	ASV71	1.87546e-18	positive
ASV71	ASV71	0	positive
ASV72	ASV71	1.91451e-20	positive
ASV73	ASV71	0	positive
ASV146	ASV71	0	positive
ASV170	ASV71	3.97883e-06	positive
ASV171	ASV71	1.91451e-20	positive
ASV210	ASV71	1.91451e-20	positive
ASV265	ASV71	3.97883e-06	positive
ASV270	ASV71	5.04023e-06	positive
ASV272	ASV71	3.97883e-06	positive
ASV321	ASV71	3.97883e-06	positive
ASV410	ASV71	3.97883e-06	positive
ASV425	ASV71	0	positive
ASV535	ASV71	3.66389e-16	positive
ASV70	ASV72	0	positive
ASV71	ASV72	1.87546e-18	positive
ASV72	ASV72	0	positive
ASV73	ASV72	1.91451e-20	positive
ASV146	ASV72	1.91451e-20	positive
ASV170	ASV72	5.04023e-06	positive
ASV171	ASV72	0	positive
ASV210	ASV72	0	positive
ASV265	ASV72	5.04023e-06	positive
ASV270	ASV72	3.97883e-06	positive
ASV272	ASV72	5.04023e-06	positive
ASV321	ASV72	5.04023e-06	positive
ASV410	ASV72	5.04023e-06	positive
ASV425	ASV72	1.91451e-20	positive
ASV535	ASV72	4.81142e-15	positive
ASV70	ASV73	1.87546e-18	positive
ASV71	ASV73	0	positive
ASV72	ASV73	1.87546e-18	positive
ASV73	ASV73	0	positive
ASV146	ASV73	0	positive
ASV170	ASV73	3.97883e-06	positive
ASV171	ASV73	1.91451e-20	positive
ASV210	ASV73	1.91451e-20	positive
ASV265	ASV73	3.97883e-06	positive
ASV270	ASV73	5.04023e-06	positive
ASV272	ASV73	3.97883e-06	positive
ASV321	ASV73	3.97883e-06	positive
ASV410	ASV73	3.97883e-06	positive
ASV425	ASV73	0	positive
ASV535	ASV73	3.66389e-16	positive
ASV81	ASV81	0	positive
ASV177	ASV81	0.00157419	positive
ASV190	ASV81	0.000929311	positive
ASV193	ASV81	0.00278102	positive
ASV209	ASV81	0.000188318	positive
ASV212	ASV81	0.000188318	positive
ASV217	ASV81	0.000169777	positive
ASV224	ASV81	0.00467586	positive
ASV268	ASV81	0.000949708	positive
ASV298	ASV81	4.641e-05	positive
ASV299	ASV81	0.00487716	positive
ASV312	ASV81	8.15568e-06	positive
ASV339	ASV81	0.00487716	positive
ASV347	ASV81	0.000163091	positive
ASV350	ASV81	0.000163091	positive
ASV366	ASV81	0.00487716	positive
ASV369	ASV81	0.000163091	positive
ASV463	ASV81	4.07398e-05	positive
ASV507	ASV81	0.00487716	positive
ASV672	ASV81	0.000704838	positive
ASV683	ASV81	0.000163091	positive
ASV86	ASV86	0	positive
ASV282	ASV86	0.00388931	positive
ASV285	ASV86	0.00198418	positive
ASV287	ASV86	0.000977003	positive
ASV325	ASV86	0.00159318	positive
ASV334	ASV86	5.982e-05	positive
ASV352	ASV86	0.00388931	positive
ASV386	ASV86	0.00118602	positive
ASV417	ASV86	4.07398e-05	positive
ASV455	ASV86	0.00159318	positive
ASV470	ASV86	0.00318965	positive
ASV593	ASV86	0.0033141	positive
ASV681	ASV86	0.00145282	positive
ASV729	ASV86	0.00145282	positive
ASV730	ASV86	0.0033141	positive
ASV764	ASV86	0.00388931	positive
ASV87	ASV87	1.24597e-139	positive
ASV88	ASV87	1.24597e-139	positive
ASV90	ASV87	1.24597e-139	positive
ASV94	ASV87	1.24597e-139	positive
ASV95	ASV87	1.24597e-139	positive
ASV96	ASV87	0.000294564	positive
ASV99	ASV87	1.24597e-139	positive
ASV101	ASV87	1.24597e-139	positive
ASV102	ASV87	1.24597e-139	positive
ASV105	ASV87	1.24597e-139	positive
ASV106	ASV87	1.24597e-139	positive
ASV113	ASV87	1.24597e-139	positive
ASV118	ASV87	1.24597e-139	positive
ASV136	ASV87	1.24597e-139	positive
ASV535	ASV87	0.00445589	positive
ASV737	ASV87	1.24597e-139	positive
ASV744	ASV87	1.24597e-139	positive
ASV87	ASV88	1.40471e-137	positive
ASV88	ASV88	1.24597e-139	positive
ASV90	ASV88	1.24597e-139	positive
ASV94	ASV88	1.24597e-139	positive
ASV95	ASV88	1.24597e-139	positive
ASV96	ASV88	0.000294564	positive
ASV99	ASV88	1.24597e-139	positive
ASV101	ASV88	1.24597e-139	positive
ASV102	ASV88	1.24597e-139	positive
ASV105	ASV88	1.24597e-139	positive
ASV106	ASV88	1.24597e-139	positive
ASV113	ASV88	1.24597e-139	positive
ASV118	ASV88	1.24597e-139	positive
ASV136	ASV88	1.24597e-139	positive
ASV535	ASV88	0.00445589	positive
ASV737	ASV88	1.24597e-139	positive
ASV744	ASV88	1.24597e-139	positive
ASV87	ASV90	1.40471e-137	positive
ASV88	ASV90	1.40471e-137	positive
ASV90	ASV90	1.24597e-139	positive
ASV94	ASV90	1.24597e-139	positive
ASV95	ASV90	1.24597e-139	positive
ASV96	ASV90	0.000294564	positive
ASV99	ASV90	1.24597e-139	positive
ASV101	ASV90	1.24597e-139	positive
ASV102	ASV90	1.24597e-139	positive
ASV105	ASV90	1.24597e-139	positive
ASV106	ASV90	1.24597e-139	positive
ASV113	ASV90	1.24597e-139	positive
ASV118	ASV90	1.24597e-139	positive
ASV136	ASV90	1.24597e-139	positive
ASV535	ASV90	0.00445589	positive
ASV737	ASV90	1.24597e-139	positive
ASV744	ASV90	1.24597e-139	positive
ASV87	ASV94	1.40471e-137	positive
ASV88	ASV94	1.40471e-137	positive
ASV90	ASV94	1.40471e-137	positive
ASV94	ASV94	1.24597e-139	positive
ASV95	ASV94	1.24597e-139	positive
ASV96	ASV94	0.000294564	positive
ASV99	ASV94	1.24597e-139	positive
ASV101	ASV94	1.24597e-139	positive
ASV102	ASV94	1.24597e-139	positive
ASV105	ASV94	1.24597e-139	positive
ASV106	ASV94	1.24597e-139	positive
ASV113	ASV94	1.24597e-139	positive
ASV118	ASV94	1.24597e-139	positive
ASV136	ASV94	1.24597e-139	positive
ASV535	ASV94	0.00445589	positive
ASV737	ASV94	1.24597e-139	positive
ASV744	ASV94	1.24597e-139	positive
ASV87	ASV95	1.40471e-137	positive
ASV88	ASV95	1.40471e-137	positive
ASV90	ASV95	1.40471e-137	positive
ASV94	ASV95	1.40471e-137	positive
ASV95	ASV95	1.24597e-139	positive
ASV96	ASV95	0.000294564	positive
ASV99	ASV95	1.24597e-139	positive
ASV101	ASV95	1.24597e-139	positive
ASV102	ASV95	1.24597e-139	positive
ASV105	ASV95	1.24597e-139	positive
ASV106	ASV95	1.24597e-139	positive
ASV113	ASV95	1.24597e-139	positive
ASV118	ASV95	1.24597e-139	positive
ASV136	ASV95	1.24597e-139	positive
ASV535	ASV95	0.00445589	positive
ASV737	ASV95	1.24597e-139	positive
ASV744	ASV95	1.24597e-139	positive
ASV87	ASV96	0.00512711	positive
ASV88	ASV96	0.00512711	positive
ASV90	ASV96	0.00512711	positive
ASV94	ASV96	0.00512711	positive
ASV95	ASV96	0.00512711	positive
ASV96	ASV96	0	positive
ASV99	ASV96	0.000294564	positive
ASV101	ASV96	0.000294564	positive
ASV102	ASV96	0.000294564	positive
ASV105	ASV96	0.000294564	positive
ASV106	ASV96	0.000294564	positive
ASV113	ASV96	0.000294564	positive
ASV118	ASV96	0.000294564	positive
ASV136	ASV96	0.000294564	positive
ASV737	ASV96	0.000294564	positive
ASV744	ASV96	0.000294564	positive
ASV87	ASV99	1.40471e-137	positive
ASV88	ASV99	1.40471e-137	positive
ASV90	ASV99	1.40471e-137	positive
ASV94	ASV99	1.40471e-137	positive
ASV95	ASV99	1.40471e-137	positive
ASV96	ASV99	0.00512711	positive
ASV99	ASV99	1.24597e-139	positive
ASV101	ASV99	1.24597e-139	positive
ASV102	ASV99	1.24597e-139	positive
ASV105	ASV99	1.24597e-139	positive
ASV106	ASV99	1.24597e-139	positive
ASV113	ASV99	1.24597e-139	positive
ASV118	ASV99	1.24597e-139	positive
ASV136	ASV99	1.24597e-139	positive
ASV535	ASV99	0.00445589	positive
ASV737	ASV99	1.24597e-139	positive
ASV744	ASV99	1.24597e-139	positive
ASV87	ASV101	1.40471e-137	positive
ASV88	ASV101	1.40471e-137	positive
ASV90	ASV101	1.40471e-137	positive
ASV94	ASV101	1.40471e-137	positive
ASV95	ASV101	1.40471e-137	positive
ASV96	ASV101	0.00512711	positive
ASV99	ASV101	1.40471e-137	positive
ASV101	ASV101	1.24597e-139	positive
ASV102	ASV101	1.24597e-139	positive
ASV105	ASV101	1.24597e-139	positive
ASV106	ASV101	1.24597e-139	positive
ASV113	ASV101	1.24597e-139	positive
ASV118	ASV101	1.24597e-139	positive
ASV136	ASV101	1.24597e-139	positive
ASV535	ASV101	0.00445589	positive
ASV737	ASV101	1.24597e-139	positive
ASV744	ASV101	1.24597e-139	positive
ASV87	ASV102	1.40471e-137	positive
ASV88	ASV102	1.40471e-137	positive
ASV90	ASV102	1.40471e-137	positive
ASV94	ASV102	1.40471e-137	positive
ASV95	ASV102	1.40471e-137	positive
ASV96	ASV102	0.00512711	positive
ASV99	ASV102	1.40471e-137	positive
ASV101	ASV102	1.40471e-137	positive
ASV102	ASV102	1.24597e-139	positive
ASV105	ASV102	1.24597e-139	positive
ASV106	ASV102	1.24597e-139	positive
ASV113	ASV102	1.24597e-139	positive
ASV118	ASV102	1.24597e-139	positive
ASV136	ASV102	1.24597e-139	positive
ASV535	ASV102	0.00445589	positive
ASV737	ASV102	1.24597e-139	positive
ASV744	ASV102	1.24597e-139	positive
ASV87	ASV105	1.40471e-137	positive
ASV88	ASV105	1.40471e-137	positive
ASV90	ASV105	1.40471e-137	positive
ASV94	ASV105	1.40471e-137	positive
ASV95	ASV105	1.40471e-137	positive
ASV96	ASV105	0.00512711	positive
ASV99	ASV105	1.40471e-137	positive
ASV101	ASV105	1.40471e-137	positive
ASV102	ASV105	1.40471e-137	positive
ASV105	ASV105	1.24597e-139	positive
ASV106	ASV105	1.24597e-139	positive
ASV113	ASV105	1.24597e-139	positive
ASV118	ASV105	1.24597e-139	positive
ASV136	ASV105	1.24597e-139	positive
ASV535	ASV105	0.00445589	positive
ASV737	ASV105	1.24597e-139	positive
ASV744	ASV105	1.24597e-139	positive
ASV87	ASV106	1.40471e-137	positive
ASV88	ASV106	1.40471e-137	positive
ASV90	ASV106	1.40471e-137	positive
ASV94	ASV106	1.40471e-137	positive
ASV95	ASV106	1.40471e-137	positive
ASV96	ASV106	0.00512711	positive
ASV99	ASV106	1.40471e-137	positive
ASV101	ASV106	1.40471e-137	positive
ASV102	ASV106	1.40471e-137	positive
ASV105	ASV106	1.40471e-137	positive
ASV106	ASV106	1.24597e-139	positive
ASV113	ASV106	1.24597e-139	positive
ASV118	ASV106	1.24597e-139	positive
ASV136	ASV106	1.24597e-139	positive
ASV535	ASV106	0.00445589	positive
ASV737	ASV106	1.24597e-139	positive
ASV744	ASV106	1.24597e-139	positive
ASV87	ASV113	1.40471e-137	positive
ASV88	ASV113	1.40471e-137	positive
ASV90	ASV113	1.40471e-137	positive
ASV94	ASV113	1.40471e-137	positive
ASV95	ASV113	1.40471e-137	positive
ASV96	ASV113	0.00512711	positive
ASV99	ASV113	1.40471e-137	positive
ASV101	ASV113	1.40471e-137	positive
ASV102	ASV113	1.40471e-137	positive
ASV105	ASV113	1.40471e-137	positive
ASV106	ASV113	1.40471e-137	positive
ASV113	ASV113	1.24597e-139	positive
ASV118	ASV113	1.24597e-139	positive
ASV136	ASV113	1.24597e-139	positive
ASV535	ASV113	0.00445589	positive
ASV737	ASV113	1.24597e-139	positive
ASV744	ASV113	1.24597e-139	positive
ASV87	ASV118	1.40471e-137	positive
ASV88	ASV118	1.40471e-137	positive
ASV90	ASV118	1.40471e-137	positive
ASV94	ASV118	1.40471e-137	positive
ASV95	ASV118	1.40471e-137	positive
ASV96	ASV118	0.00512711	positive
ASV99	ASV118	1.40471e-137	positive
ASV101	ASV118	1.40471e-137	positive
ASV102	ASV118	1.40471e-137	positive
ASV105	ASV118	1.40471e-137	positive
ASV106	ASV118	1.40471e-137	positive
ASV113	ASV118	1.40471e-137	positive
ASV118	ASV118	1.24597e-139	positive
ASV136	ASV118	1.24597e-139	positive
ASV535	ASV118	0.00445589	positive
ASV737	ASV118	1.24597e-139	positive
ASV744	ASV118	1.24597e-139	positive
ASV87	ASV136	1.40471e-137	positive
ASV88	ASV136	1.40471e-137	positive
ASV90	ASV136	1.40471e-137	positive
ASV94	ASV136	1.40471e-137	positive
ASV95	ASV136	1.40471e-137	positive
ASV96	ASV136	0.00512711	positive
ASV99	ASV136	1.40471e-137	positive
ASV101	ASV136	1.40471e-137	positive
ASV102	ASV136	1.40471e-137	positive
ASV105	ASV136	1.40471e-137	positive
ASV106	ASV136	1.40471e-137	positive
ASV113	ASV136	1.40471e-137	positive
ASV118	ASV136	1.40471e-137	positive
ASV136	ASV136	1.24597e-139	positive
ASV535	ASV136	0.00445589	positive
ASV737	ASV136	1.24597e-139	positive
ASV744	ASV136	1.24597e-139	positive
ASV139	ASV139	0	positive
ASV143	ASV139	1.86293e-08	positive
ASV145	ASV139	7.55387e-09	positive
ASV149	ASV139	2.53328e-28	positive
ASV168	ASV139	1.71193e-07	positive
ASV304	ASV139	0.00418844	positive
ASV353	ASV139	0.000419418	positive
ASV359	ASV139	0.0001075	positive
ASV409	ASV139	0.00161027	positive
ASV421	ASV139	0.00123358	positive
ASV452	ASV139	0.000504155	positive
ASV459	ASV139	0.00279717	positive
ASV504	ASV139	0.00181417	positive
ASV511	ASV139	0.00306893	positive
ASV522	ASV139	0.000301733	positive
ASV525	ASV139	0.000384007	positive
ASV526	ASV139	0.000909291	positive
ASV549	ASV139	5.79009e-05	positive
ASV562	ASV139	0.00261281	positive
ASV595	ASV139	0.00450316	positive
ASV600	ASV139	0.0024071	positive
ASV648	ASV139	8.82753e-05	positive
ASV701	ASV139	5.23535e-08	positive
ASV703	ASV139	0.000267728	positive
ASV713	ASV139	0.00292541	positive
ASV733	ASV139	0.000237049	positive
ASV740	ASV139	0.000315102	positive
ASV140	ASV140	1.24597e-139	positive
ASV151	ASV140	1.24597e-139	positive
ASV159	ASV140	1.24597e-139	positive
ASV162	ASV140	1.24597e-139	positive
ASV167	ASV140	1.24597e-139	positive
ASV178	ASV140	1.24597e-139	positive
ASV181	ASV140	1.24597e-139	positive
ASV437	ASV140	1.24597e-139	positive
ASV625	ASV140	0.00445589	positive
ASV670	ASV140	0.00445589	positive
ASV727	ASV140	1.24597e-139	positive
ASV735	ASV140	1.24597e-139	positive
ASV742	ASV140	1.24597e-139	positive
ASV770	ASV140	1.24597e-139	positive
ASV792	ASV140	1.24597e-139	positive
ASV139	ASV143	1.05569e-06	positive
ASV143	ASV143	0	positive
ASV145	ASV143	4.61839e-16	positive
ASV149	ASV143	1.77625e-08	positive
ASV168	ASV143	2.92444e-19	positive
ASV280	ASV143	0.00123086	positive
ASV304	ASV143	0.00034744	positive
ASV351	ASV143	0.00343478	positive
ASV353	ASV143	3.13168e-06	positive
ASV359	ASV143	0.00171172	positive
ASV371	ASV143	0.00380249	positive
ASV389	ASV143	0.00156565	positive
ASV409	ASV143	5.85527e-05	positive
ASV421	ASV143	0.00215202	positive
ASV430	ASV143	0.00103677	positive
ASV450	ASV143	0.00241254	positive
ASV503	ASV143	0.00200581	positive
ASV504	ASV143	4.92844e-05	positive
ASV522	ASV143	2.93477e-06	positive
ASV525	ASV143	2.79949e-06	positive
ASV549	ASV143	0.000989507	positive
ASV562	ASV143	0.000788589	positive
ASV568	ASV143	0.000335997	positive
ASV595	ASV143	9.64014e-05	positive
ASV600	ASV143	0.000716654	positive
ASV601	ASV143	0.000249877	positive
ASV620	ASV143	0.0037147	positive
ASV624	ASV143	0.00269123	positive
ASV648	ASV143	0.00133215	positive
ASV701	ASV143	1.83298e-05	positive
ASV703	ASV143	2.36157e-06	positive
ASV713	ASV143	1.75558e-05	positive
ASV733	ASV143	6.00539e-06	positive
ASV740	ASV143	0.00162453	positive
ASV782	ASV143	0.000140625	positive
ASV139	ASV145	4.4453e-07	positive
ASV143	ASV145	3.31976e-14	positive
ASV145	ASV145	0	positive
ASV149	ASV145	8.00321e-09	positive
ASV168	ASV145	1.26873e-15	positive
ASV280	ASV145	0.00248718	positive
ASV304	ASV145	0.000536902	positive
ASV353	ASV145	4.2861e-05	positive
ASV359	ASV145	0.000945351	positive
ASV389	ASV145	0.00277686	positive
ASV409	ASV145	0.000473888	positive
ASV421	ASV145	0.00216609	positive
ASV430	ASV145	0.00288718	positive
ASV450	ASV145	0.00416596	positive
ASV452	ASV145	0.00380097	positive
ASV503	ASV145	0.00310642	positive
ASV504	ASV145	9.37319e-05	positive
ASV522	ASV145	2.14652e-05	positive
ASV525	ASV145	2.1613e-05	positive
ASV526	ASV145	0.00148833	positive
ASV549	ASV145	0.000495723	positive
ASV562	ASV145	0.00109872	positive
ASV568	ASV145	0.00161061	positive
ASV595	ASV145	0.000186315	positive
ASV600	ASV145	0.000814084	positive
ASV601	ASV145	0.000451273	positive
ASV624	ASV145	0.00503667	positive
ASV648	ASV145	0.000531382	positive
ASV701	ASV145	5.20345e-06	positive
ASV703	ASV145	1.81654e-05	positive
ASV713	ASV145	0.000102095	positive
ASV733	ASV145	2.14652e-05	positive
ASV740	ASV145	0.00215409	positive
ASV782	ASV145	0.000129703	positive
ASV70	ASV146	1.87546e-18	positive
ASV71	ASV146	0	positive
ASV72	ASV146	1.87546e-18	positive
ASV73	ASV146	0	positive
ASV146	ASV146	0	positive
ASV170	ASV146	3.97883e-06	positive
ASV171	ASV146	1.91451e-20	positive
ASV210	ASV146	1.91451e-20	positive
ASV265	ASV146	3.97883e-06	positive
ASV270	ASV146	5.04023e-06	positive
ASV272	ASV146	3.97883e-06	positive
ASV321	ASV146	3.97883e-06	positive
ASV410	ASV146	3.97883e-06	positive
ASV425	ASV146	0	positive
ASV535	ASV146	3.66389e-16	positive
ASV139	ASV149	2.84604e-26	positive
ASV143	ASV149	1.01734e-06	positive
ASV145	ASV149	4.70112e-07	positive
ASV149	ASV149	0	positive
ASV168	ASV149	1.41507e-07	positive
ASV304	ASV149	0.00416347	positive
ASV353	ASV149	0.00028331	positive
ASV359	ASV149	0.000114033	positive
ASV409	ASV149	0.00141492	positive
ASV421	ASV149	0.00122373	positive
ASV452	ASV149	0.000513181	positive
ASV459	ASV149	0.00271806	positive
ASV504	ASV149	0.00180089	positive
ASV511	ASV149	0.00298674	positive
ASV522	ASV149	0.000234393	positive
ASV525	ASV149	0.000300955	positive
ASV526	ASV149	0.00119834	positive
ASV549	ASV149	5.16621e-05	positive
ASV562	ASV149	0.00292952	positive
ASV595	ASV149	0.00407634	positive
ASV600	ASV149	0.00275818	positive
ASV648	ASV149	9.3452e-05	positive
ASV701	ASV149	4.19679e-08	positive
ASV703	ASV149	0.000207024	positive
ASV713	ASV149	0.00248106	positive
ASV733	ASV149	0.000316689	positive
ASV740	ASV149	0.000450214	positive
ASV140	ASV151	1.40471e-137	positive
ASV151	ASV151	1.24597e-139	positive
ASV159	ASV151	1.24597e-139	positive
ASV162	ASV151	1.24597e-139	positive
ASV167	ASV151	1.24597e-139	positive
ASV178	ASV151	1.24597e-139	positive
ASV181	ASV151	1.24597e-139	positive
ASV437	ASV151	1.24597e-139	positive
ASV625	ASV151	0.00445589	positive
ASV670	ASV151	0.00445589	positive
ASV727	ASV151	1.24597e-139	positive
ASV735	ASV151	1.24597e-139	positive
ASV742	ASV151	1.24597e-139	positive
ASV770	ASV151	1.24597e-139	positive
ASV792	ASV151	1.24597e-139	positive
ASV140	ASV159	1.40471e-137	positive
ASV151	ASV159	1.40471e-137	positive
ASV159	ASV159	1.24597e-139	positive
ASV162	ASV159	1.24597e-139	positive
ASV167	ASV159	1.24597e-139	positive
ASV178	ASV159	1.24597e-139	positive
ASV181	ASV159	1.24597e-139	positive
ASV437	ASV159	1.24597e-139	positive
ASV625	ASV159	0.00445589	positive
ASV670	ASV159	0.00445589	positive
ASV727	ASV159	1.24597e-139	positive
ASV735	ASV159	1.24597e-139	positive
ASV742	ASV159	1.24597e-139	positive
ASV770	ASV159	1.24597e-139	positive
ASV792	ASV159	1.24597e-139	positive
ASV140	ASV162	1.40471e-137	positive
ASV151	ASV162	1.40471e-137	positive
ASV159	ASV162	1.40471e-137	positive
ASV162	ASV162	1.24597e-139	positive
ASV167	ASV162	1.24597e-139	positive
ASV178	ASV162	1.24597e-139	positive
ASV181	ASV162	1.24597e-139	positive
ASV437	ASV162	1.24597e-139	positive
ASV625	ASV162	0.00445589	positive
ASV670	ASV162	0.00445589	positive
ASV727	ASV162	1.24597e-139	positive
ASV735	ASV162	1.24597e-139	positive
ASV742	ASV162	1.24597e-139	positive
ASV770	ASV162	1.24597e-139	positive
ASV792	ASV162	1.24597e-139	positive
ASV140	ASV167	1.40471e-137	positive
ASV151	ASV167	1.40471e-137	positive
ASV159	ASV167	1.40471e-137	positive
ASV162	ASV167	1.40471e-137	positive
ASV167	ASV167	1.24597e-139	positive
ASV178	ASV167	1.24597e-139	positive
ASV181	ASV167	1.24597e-139	positive
ASV437	ASV167	1.24597e-139	positive
ASV625	ASV167	0.00445589	positive
ASV670	ASV167	0.00445589	positive
ASV727	ASV167	1.24597e-139	positive
ASV735	ASV167	1.24597e-139	positive
ASV742	ASV167	1.24597e-139	positive
ASV770	ASV167	1.24597e-139	positive
ASV792	ASV167	1.24597e-139	positive
ASV139	ASV168	8.74836e-06	positive
ASV143	ASV168	2.82178e-17	positive
ASV145	ASV168	9.07916e-14	positive
ASV149	ASV168	7.40513e-06	positive
ASV168	ASV168	0	positive
ASV280	ASV168	0.00259643	positive
ASV304	ASV168	0.00044168	positive
ASV351	ASV168	0.00488739	positive
ASV353	ASV168	2.08318e-06	positive
ASV359	ASV168	0.00262436	positive
ASV389	ASV168	0.00277686	positive
ASV409	ASV168	9.88276e-05	positive
ASV421	ASV168	0.00356119	positive
ASV430	ASV168	0.000981657	positive
ASV450	ASV168	0.00134185	positive
ASV503	ASV168	0.00193066	positive
ASV504	ASV168	5.82327e-05	positive
ASV522	ASV168	2.69338e-06	positive
ASV525	ASV168	2.30057e-06	positive
ASV549	ASV168	0.00119967	positive
ASV562	ASV168	0.001371	positive
ASV568	ASV168	0.000201403	positive
ASV595	ASV168	5.91437e-05	positive
ASV600	ASV168	0.00134145	positive
ASV601	ASV168	0.000311685	positive
ASV648	ASV168	0.00190982	positive
ASV701	ASV168	2.36607e-05	positive
ASV703	ASV168	1.72498e-06	positive
ASV713	ASV168	1.40886e-05	positive
ASV733	ASV168	2.96493e-05	positive
ASV782	ASV168	0.000107436	positive
ASV70	ASV170	0.000157998	positive
ASV71	ASV170	0.000136149	positive
ASV72	ASV170	0.000157998	positive
ASV73	ASV170	0.000136149	positive
ASV146	ASV170	0.000136149	positive
ASV170	ASV170	0	positive
ASV171	ASV170	5.04023e-06	positive
ASV210	ASV170	5.04023e-06	positive
ASV265	ASV170	0	positive
ASV270	ASV170	4.57697e-19	positive
ASV272	ASV170	0	positive
ASV321	ASV170	0	positive
ASV410	ASV170	0	positive
ASV425	ASV170	3.97883e-06	positive
ASV535	ASV170	0.000163091	positive
ASV70	ASV171	0	positive
ASV71	ASV171	1.87546e-18	positive
ASV72	ASV171	0	positive
ASV73	ASV171	1.87546e-18	positive
ASV146	ASV171	1.87546e-18	positive
ASV170	ASV171	0.000157998	positive
ASV171	ASV171	0	positive
ASV210	ASV171	0	positive
ASV265	ASV171	5.04023e-06	positive
ASV270	ASV171	3.97883e-06	positive
ASV272	ASV171	5.04023e-06	positive
ASV321	ASV171	5.04023e-06	positive
ASV410	ASV171	5.04023e-06	positive
ASV425	ASV171	1.91451e-20	positive
ASV535	ASV171	4.81142e-15	positive
ASV81	ASV177	0.020224	positive
ASV177	ASV177	2.43353e-142	positive
ASV190	ASV177	7.4645e-14	positive
ASV193	ASV177	3.03083e-16	positive
ASV209	ASV177	0.0024336	positive
ASV212	ASV177	0.0024336	positive
ASV217	ASV177	1.34175e-06	positive
ASV224	ASV177	5.81599e-14	positive
ASV225	ASV177	5.30854e-05	positive
ASV230	ASV177	1.97906e-05	positive
ASV241	ASV177	1.42135e-09	positive
ASV243	ASV177	0.000608712	positive
ASV252	ASV177	1.97906e-05	positive
ASV255	ASV177	0.000935547	positive
ASV256	ASV177	0.00179472	positive
ASV273	ASV177	1.97906e-05	positive
ASV276	ASV177	0.000608712	positive
ASV278	ASV177	0.00284165	positive
ASV281	ASV177	1.97906e-05	positive
ASV284	ASV177	1.4073e-05	positive
ASV285	ASV177	2.4635e-05	positive
ASV286	ASV177	0.000455819	positive
ASV287	ASV177	4.26126e-05	positive
ASV298	ASV177	2.4635e-05	positive
ASV299	ASV177	0.000420446	positive
ASV312	ASV177	5.57194e-05	positive
ASV332	ASV177	1.29124e-05	positive
ASV334	ASV177	0.00442343	positive
ASV338	ASV177	1.43039e-08	positive
ASV339	ASV177	0.000193891	positive
ASV345	ASV177	2.88445e-05	positive
ASV347	ASV177	0.00225983	positive
ASV350	ASV177	0.00225983	positive
ASV360	ASV177	0.000327987	positive
ASV366	ASV177	0.00261734	positive
ASV369	ASV177	0.00225983	positive
ASV386	ASV177	4.58171e-05	positive
ASV417	ASV177	0.00467586	positive
ASV422	ASV177	0.00179472	positive
ASV463	ASV177	4.14635e-05	positive
ASV466	ASV177	0.00246177	positive
ASV470	ASV177	3.04735e-05	positive
ASV484	ASV177	2.20981e-05	positive
ASV488	ASV177	0.00072569	positive
ASV493	ASV177	1.97906e-05	positive
ASV507	ASV177	0.00261734	positive
ASV508	ASV177	5.00933e-10	positive
ASV509	ASV177	2.88445e-05	positive
ASV584	ASV177	1.70783e-05	positive
ASV591	ASV177	0.000696896	positive
ASV608	ASV177	2.27543e-05	positive
ASV612	ASV177	0.000243984	positive
ASV632	ASV177	2.4635e-05	positive
ASV652	ASV177	0.000301304	positive
ASV656	ASV177	0.0050333	positive
ASV666	ASV177	0.00315941	positive
ASV672	ASV177	1.34175e-06	positive
ASV683	ASV177	0.00225983	positive
ASV140	ASV178	1.40471e-137	positive
ASV151	ASV178	1.40471e-137	positive
ASV159	ASV178	1.40471e-137	positive
ASV162	ASV178	1.40471e-137	positive
ASV167	ASV178	1.40471e-137	positive
ASV178	ASV178	1.24597e-139	positive
ASV181	ASV178	1.24597e-139	positive
ASV437	ASV178	1.24597e-139	positive
ASV625	ASV178	0.00445589	positive
ASV670	ASV178	0.00445589	positive
ASV727	ASV178	1.24597e-139	positive
ASV735	ASV178	1.24597e-139	positive
ASV742	ASV178	1.24597e-139	positive
ASV770	ASV178	1.24597e-139	positive
ASV792	ASV178	1.24597e-139	positive
ASV140	ASV181	1.40471e-137	positive
ASV151	ASV181	1.40471e-137	positive
ASV159	ASV181	1.40471e-137	positive
ASV162	ASV181	1.40471e-137	positive
ASV167	ASV181	1.40471e-137	positive
ASV178	ASV181	1.40471e-137	positive
ASV181	ASV181	1.24597e-139	positive
ASV437	ASV181	1.24597e-139	positive
ASV625	ASV181	0.00445589	positive
ASV670	ASV181	0.00445589	positive
ASV727	ASV181	1.24597e-139	positive
ASV735	ASV181	1.24597e-139	positive
ASV742	ASV181	1.24597e-139	positive
ASV770	ASV181	1.24597e-139	positive
ASV792	ASV181	1.24597e-139	positive
ASV184	ASV184	0	positive
ASV243	ASV184	0.000185105	positive
ASV276	ASV184	0.000185105	positive
ASV298	ASV184	0.000503969	positive
ASV312	ASV184	0.000185105	positive
ASV324	ASV184	0.00174475	positive
ASV345	ASV184	0.000950046	positive
ASV366	ASV184	3.97883e-06	positive
ASV463	ASV184	0.000162854	positive
ASV507	ASV184	3.97883e-06	positive
ASV508	ASV184	0.00441256	positive
ASV509	ASV184	0.000950046	positive
ASV523	ASV184	0	positive
ASV532	ASV184	0	positive
ASV565	ASV184	4.57697e-19	positive
ASV570	ASV184	0	positive
ASV575	ASV184	4.57697e-19	positive
ASV584	ASV184	0.000939972	positive
ASV591	ASV184	0.000625128	positive
ASV612	ASV184	0.000185105	positive
ASV664	ASV184	4.57697e-19	positive
ASV665	ASV184	4.57697e-19	positive
ASV666	ASV184	0.000625128	positive
ASV672	ASV184	0.000866591	positive
ASV690	ASV184	4.57697e-19	positive
ASV705	ASV184	4.57697e-19	positive
ASV745	ASV184	0	positive
ASV785	ASV184	4.57697e-19	positive
ASV808	ASV184	4.57697e-19	positive
ASV185	ASV185	0	positive
ASV192	ASV185	1.45375e-09	positive
ASV235	ASV185	0.00383549	positive
ASV248	ASV185	0.0036315	positive
ASV305	ASV185	0.0048667	positive
ASV308	ASV185	2.10675e-09	positive
ASV336	ASV185	2.42412e-09	positive
ASV356	ASV185	6.02702e-05	positive
ASV359	ASV185	1.22257e-05	positive
ASV362	ASV185	1.8441e-08	positive
ASV376	ASV185	0.00474882	positive
ASV383	ASV185	2.26678e-06	positive
ASV385	ASV185	0.00384019	positive
ASV432	ASV185	0.00169797	positive
ASV435	ASV185	1.31971e-08	positive
ASV441	ASV185	0.00492482	positive
ASV452	ASV185	2.96251e-10	positive
ASV459	ASV185	2.02342e-06	positive
ASV468	ASV185	5.03568e-09	positive
ASV479	ASV185	1.78592e-05	positive
ASV480	ASV185	0.00307276	positive
ASV511	ASV185	4.22632e-07	positive
ASV544	ASV185	0.00169797	positive
ASV545	ASV185	0.00383549	positive
ASV549	ASV185	0.00101826	positive
ASV550	ASV185	3.04857e-05	positive
ASV551	ASV185	3.25494e-05	positive
ASV562	ASV185	0.000923238	positive
ASV582	ASV185	7.40193e-06	positive
ASV600	ASV185	0.000230335	positive
ASV611	ASV185	0.00274154	positive
ASV648	ASV185	6.14358e-05	positive
ASV661	ASV185	8.22773e-05	positive
ASV669	ASV185	0.00139085	positive
ASV700	ASV185	1.29853e-05	positive
ASV701	ASV185	6.61762e-06	positive
ASV718	ASV185	0.000565084	positive
ASV739	ASV185	4.78467e-05	positive
ASV81	ASV190	0.0133302	positive
ASV177	ASV190	5.00714e-12	positive
ASV190	ASV190	0	positive
ASV193	ASV190	4.27446e-13	positive
ASV209	ASV190	0.00500173	positive
ASV212	ASV190	0.00500173	positive
ASV217	ASV190	3.15528e-08	positive
ASV224	ASV190	2.24615e-15	positive
ASV225	ASV190	5.09665e-05	positive
ASV230	ASV190	1.08798e-05	positive
ASV241	ASV190	6.79749e-08	positive
ASV243	ASV190	5.22256e-05	positive
ASV252	ASV190	1.08798e-05	positive
ASV255	ASV190	0.000193525	positive
ASV256	ASV190	0.00110998	positive
ASV268	ASV190	0.000352583	positive
ASV273	ASV190	1.08798e-05	positive
ASV276	ASV190	5.22256e-05	positive
ASV278	ASV190	0.00119169	positive
ASV281	ASV190	1.08798e-05	positive
ASV284	ASV190	1.22598e-05	positive
ASV285	ASV190	5.48244e-05	positive
ASV286	ASV190	0.000108211	positive
ASV287	ASV190	5.62993e-05	positive
ASV298	ASV190	7.63429e-05	positive
ASV299	ASV190	8.85224e-05	positive
ASV312	ASV190	0.000104765	positive
ASV332	ASV190	1.50685e-05	positive
ASV334	ASV190	0.00330081	positive
ASV338	ASV190	2.39494e-07	positive
ASV339	ASV190	0.0016676	positive
ASV345	ASV190	6.67992e-06	positive
ASV347	ASV190	0.00438391	positive
ASV350	ASV190	0.00438391	positive
ASV360	ASV190	0.00311182	positive
ASV366	ASV190	0.00284524	positive
ASV369	ASV190	0.00438391	positive
ASV386	ASV190	2.69238e-05	positive
ASV417	ASV190	0.00490892	positive
ASV422	ASV190	0.00110998	positive
ASV463	ASV190	0.000104765	positive
ASV466	ASV190	0.000896335	positive
ASV470	ASV190	4.07631e-05	positive
ASV484	ASV190	2.41812e-05	positive
ASV488	ASV190	8.85224e-05	positive
ASV493	ASV190	1.08798e-05	positive
ASV507	ASV190	0.00284524	positive
ASV508	ASV190	2.31439e-09	positive
ASV509	ASV190	6.67992e-06	positive
ASV584	ASV190	3.29662e-06	positive
ASV591	ASV190	4.07631e-05	positive
ASV608	ASV190	1.89135e-05	positive
ASV612	ASV190	0.000737573	positive
ASV632	ASV190	1.54814e-05	positive
ASV652	ASV190	0.00276073	positive
ASV666	ASV190	0.00115544	positive
ASV672	ASV190	6.11765e-08	positive
ASV683	ASV190	0.00438391	positive
ASV185	ASV192	8.88033e-08	positive
ASV192	ASV192	0	positive
ASV235	ASV192	0.00373279	positive
ASV248	ASV192	0.0035407	positive
ASV308	ASV192	1.80767e-06	positive
ASV310	ASV192	0.0027949	positive
ASV336	ASV192	1.80767e-06	positive
ASV337	ASV192	0.000529995	positive
ASV356	ASV192	0.000525772	positive
ASV359	ASV192	8.93416e-05	positive
ASV362	ASV192	2.17765e-07	positive
ASV376	ASV192	0.00414294	positive
ASV383	ASV192	5.2435e-05	positive
ASV415	ASV192	0.000848173	positive
ASV432	ASV192	0.00150712	positive
ASV435	ASV192	2.21861e-06	positive
ASV452	ASV192	1.92898e-07	positive
ASV459	ASV192	4.45534e-06	positive
ASV468	ASV192	1.06574e-06	positive
ASV479	ASV192	6.67647e-05	positive
ASV491	ASV192	0.000277494	positive
ASV503	ASV192	0.000880311	positive
ASV511	ASV192	2.36157e-06	positive
ASV512	ASV192	0.00275955	positive
ASV544	ASV192	0.00150712	positive
ASV545	ASV192	0.00373279	positive
ASV549	ASV192	0.00387837	positive
ASV550	ASV192	9.59161e-05	positive
ASV551	ASV192	4.61398e-05	positive
ASV562	ASV192	0.000320064	positive
ASV582	ASV192	4.05511e-05	positive
ASV595	ASV192	0.000451733	positive
ASV600	ASV192	9.48544e-05	positive
ASV611	ASV192	0.00255236	positive
ASV648	ASV192	0.000791288	positive
ASV661	ASV192	8.48197e-05	positive
ASV669	ASV192	9.64254e-06	positive
ASV700	ASV192	7.33449e-05	positive
ASV701	ASV192	7.95031e-05	positive
ASV718	ASV192	0.000913265	positive
ASV739	ASV192	5.51981e-05	positive
ASV782	ASV192	0.000658345	positive
ASV81	ASV193	0.0316307	positive
ASV177	ASV193	2.23357e-14	positive
ASV190	ASV193	2.78022e-11	positive
ASV193	ASV193	2.43353e-142	positive
ASV209	ASV193	0.0050333	positive
ASV212	ASV193	0.0050333	positive
ASV217	ASV193	7.10361e-08	positive
ASV224	ASV193	3.10526e-18	positive
ASV225	ASV193	2.20981e-05	positive
ASV230	ASV193	1.94428e-06	positive
ASV241	ASV193	8.49764e-09	positive
ASV243	ASV193	0.00127823	positive
ASV252	ASV193	1.94428e-06	positive
ASV255	ASV193	0.000101689	positive
ASV256	ASV193	0.000193891	positive
ASV268	ASV193	0.00352349	positive
ASV273	ASV193	1.94428e-06	positive
ASV276	ASV193	0.00127823	positive
ASV278	ASV193	0.00116585	positive
ASV281	ASV193	1.94428e-06	positive
ASV284	ASV193	1.6705e-06	positive
ASV285	ASV193	1.6705e-06	positive
ASV286	ASV193	0.000534202	positive
ASV287	ASV193	2.70933e-06	positive
ASV298	ASV193	0.000398616	positive
ASV299	ASV193	0.000455819	positive
ASV312	ASV193	0.000608712	positive
ASV332	ASV193	1.3763e-06	positive
ASV334	ASV193	0.00137686	positive
ASV338	ASV193	2.69262e-09	positive
ASV339	ASV193	8.98501e-05	positive
ASV345	ASV193	1.57313e-05	positive
ASV347	ASV193	0.00441256	positive
ASV350	ASV193	0.00441256	positive
ASV360	ASV193	0.000109776	positive
ASV369	ASV193	0.00441256	positive
ASV386	ASV193	4.56525e-06	positive
ASV417	ASV193	0.00112006	positive
ASV422	ASV193	0.000193891	positive
ASV463	ASV193	0.000568294	positive
ASV466	ASV193	0.000301304	positive
ASV470	ASV193	1.431e-06	positive
ASV484	ASV193	1.22205e-06	positive
ASV488	ASV193	0.000623741	positive
ASV493	ASV193	1.94428e-06	positive
ASV508	ASV193	5.00933e-10	positive
ASV509	ASV193	1.57313e-05	positive
ASV584	ASV193	1.17524e-05	positive
ASV591	ASV193	0.00120235	positive
ASV608	ASV193	1.3763e-06	positive
ASV612	ASV193	0.000331416	positive
ASV632	ASV193	1.6705e-06	positive
ASV652	ASV193	8.98501e-05	positive
ASV666	ASV193	0.00198647	positive
ASV672	ASV193	2.14333e-05	positive
ASV683	ASV193	0.00441256	positive
ASV81	ASV209	0.0034775	positive
ASV177	ASV209	0.0285172	positive
ASV190	ASV209	0.0497921	positive
ASV193	ASV209	0.0497921	positive
ASV209	ASV209	0	positive
ASV212	ASV209	0	positive
ASV217	ASV209	0.00231864	positive
ASV230	ASV209	0.000625128	positive
ASV241	ASV209	0.000950046	positive
ASV252	ASV209	0.000625128	positive
ASV273	ASV209	0.000625128	positive
ASV281	ASV209	0.000625128	positive
ASV283	ASV209	0.000950046	positive
ASV284	ASV209	0.000185105	positive
ASV285	ASV209	0.00145282	positive
ASV286	ASV209	3.97883e-06	positive
ASV287	ASV209	0.00495682	positive
ASV298	ASV209	0.00388931	positive
ASV299	ASV209	5.04023e-06	positive
ASV332	ASV209	0.000181882	positive
ASV339	ASV209	5.04023e-06	positive
ASV347	ASV209	4.57697e-19	positive
ASV350	ASV209	4.57697e-19	positive
ASV360	ASV209	0.000163091	positive
ASV369	ASV209	4.57697e-19	positive
ASV386	ASV209	0.0033141	positive
ASV470	ASV209	0.00388931	positive
ASV484	ASV209	0.00174475	positive
ASV486	ASV209	0.00195679	positive
ASV488	ASV209	0.000188318	positive
ASV493	ASV209	0.000625128	positive
ASV608	ASV209	0.00172563	positive
ASV632	ASV209	0.00174475	positive
ASV652	ASV209	0.000188318	positive
ASV683	ASV209	4.57697e-19	positive
ASV786	ASV209	0.00195679	positive
ASV70	ASV210	0	positive
ASV71	ASV210	1.87546e-18	positive
ASV72	ASV210	0	positive
ASV73	ASV210	1.87546e-18	positive
ASV146	ASV210	1.87546e-18	positive
ASV170	ASV210	0.000157998	positive
ASV171	ASV210	0	positive
ASV210	ASV210	0	positive
ASV265	ASV210	5.04023e-06	positive
ASV270	ASV210	3.97883e-06	positive
ASV272	ASV210	5.04023e-06	positive
ASV321	ASV210	5.04023e-06	positive
ASV410	ASV210	5.04023e-06	positive
ASV425	ASV210	1.91451e-20	positive
ASV535	ASV210	4.81142e-15	positive
ASV81	ASV212	0.0034775	positive
ASV177	ASV212	0.0285172	positive
ASV190	ASV212	0.0497921	positive
ASV193	ASV212	0.0497921	positive
ASV209	ASV212	0	positive
ASV212	ASV212	0	positive
ASV217	ASV212	0.00231864	positive
ASV230	ASV212	0.000625128	positive
ASV241	ASV212	0.000950046	positive
ASV252	ASV212	0.000625128	positive
ASV273	ASV212	0.000625128	positive
ASV281	ASV212	0.000625128	positive
ASV283	ASV212	0.000950046	positive
ASV284	ASV212	0.000185105	positive
ASV285	ASV212	0.00145282	positive
ASV286	ASV212	3.97883e-06	positive
ASV287	ASV212	0.00495682	positive
ASV298	ASV212	0.00388931	positive
ASV299	ASV212	5.04023e-06	positive
ASV332	ASV212	0.000181882	positive
ASV339	ASV212	5.04023e-06	positive
ASV347	ASV212	4.57697e-19	positive
ASV350	ASV212	4.57697e-19	positive
ASV360	ASV212	0.000163091	positive
ASV369	ASV212	4.57697e-19	positive
ASV386	ASV212	0.0033141	positive
ASV470	ASV212	0.00388931	positive
ASV484	ASV212	0.00174475	positive
ASV486	ASV212	0.00195679	positive
ASV488	ASV212	0.000188318	positive
ASV493	ASV212	0.000625128	positive
ASV608	ASV212	0.00172563	positive
ASV632	ASV212	0.00174475	positive
ASV652	ASV212	0.000188318	positive
ASV683	ASV212	4.57697e-19	positive
ASV786	ASV212	0.00195679	positive
ASV81	ASV217	0.00328819	positive
ASV177	ASV217	5.69508e-05	positive
ASV190	ASV217	1.76317e-06	positive
ASV193	ASV217	3.89499e-06	positive
ASV209	ASV217	0.0275213	positive
ASV212	ASV217	0.0275213	positive
ASV217	ASV217	0	positive
ASV224	ASV217	2.9533e-08	positive
ASV225	ASV217	0.00313958	positive
ASV230	ASV217	1.02159e-07	positive
ASV241	ASV217	0.000106371	positive
ASV252	ASV217	1.02159e-07	positive
ASV255	ASV217	4.90087e-06	positive
ASV256	ASV217	0.000138901	positive
ASV268	ASV217	4.62917e-05	positive
ASV273	ASV217	1.02159e-07	positive
ASV281	ASV217	1.02159e-07	positive
ASV284	ASV217	1.28308e-07	positive
ASV285	ASV217	1.11027e-06	positive
ASV286	ASV217	1.67475e-05	positive
ASV287	ASV217	1.16207e-06	positive
ASV299	ASV217	1.269e-05	positive
ASV332	ASV217	1.6943e-07	positive
ASV334	ASV217	0.000704838	positive
ASV338	ASV217	6.81247e-05	positive
ASV339	ASV217	0.000273763	positive
ASV345	ASV217	0.00102068	positive
ASV347	ASV217	0.00197514	positive
ASV350	ASV217	0.00197514	positive
ASV360	ASV217	0.000551747	positive
ASV369	ASV217	0.00197514	positive
ASV386	ASV217	4.46884e-07	positive
ASV417	ASV217	0.00103967	positive
ASV422	ASV217	0.000138901	positive
ASV466	ASV217	0.000112971	positive
ASV470	ASV217	6.51211e-07	positive
ASV484	ASV217	3.01055e-07	positive
ASV488	ASV217	1.269e-05	positive
ASV493	ASV217	1.02159e-07	positive
ASV508	ASV217	6.03299e-05	positive
ASV509	ASV217	0.00102068	positive
ASV584	ASV217	0.000759548	positive
ASV591	ASV217	0.00322861	positive
ASV608	ASV217	2.09978e-07	positive
ASV632	ASV217	1.60158e-07	positive
ASV652	ASV217	0.00046621	positive
ASV672	ASV217	0.000464294	positive
ASV683	ASV217	0.00197514	positive
ASV81	ASV224	0.0472008	positive
ASV177	ASV224	3.91768e-12	positive
ASV190	ASV224	1.6038e-13	positive
ASV193	ASV224	2.40422e-16	positive
ASV217	ASV224	1.65318e-06	positive
ASV224	ASV224	2.43353e-142	positive
ASV225	ASV224	4.88196e-06	positive
ASV230	ASV224	1.22205e-06	positive
ASV241	ASV224	1.10695e-08	positive
ASV243	ASV224	0.000357034	positive
ASV252	ASV224	1.22205e-06	positive
ASV255	ASV224	5.57194e-05	positive
ASV256	ASV224	8.98501e-05	positive
ASV268	ASV224	0.00112006	positive
ASV273	ASV224	1.22205e-06	positive
ASV276	ASV224	0.000357034	positive
ASV278	ASV224	0.000511947	positive
ASV281	ASV224	1.22205e-06	positive
ASV284	ASV224	1.6705e-06	positive
ASV285	ASV224	3.47018e-06	positive
ASV286	ASV224	0.000301304	positive
ASV287	ASV224	3.35367e-06	positive
ASV298	ASV224	0.000720558	positive
ASV299	ASV224	0.000232069	positive
ASV312	ASV224	0.0010619	positive
ASV332	ASV224	1.73621e-06	positive
ASV334	ASV224	0.00112006	positive
ASV338	ASV224	1.96808e-09	positive
ASV339	ASV224	0.00049369	positive
ASV345	ASV224	4.479e-06	positive
ASV360	ASV224	0.000673082	positive
ASV386	ASV224	3.01426e-06	positive
ASV417	ASV224	0.00112006	positive
ASV422	ASV224	8.98501e-05	positive
ASV463	ASV224	0.000997036	positive
ASV466	ASV224	8.98501e-05	positive
ASV470	ASV224	1.6705e-06	positive
ASV484	ASV224	1.22205e-06	positive
ASV488	ASV224	0.000212247	positive
ASV493	ASV224	1.22205e-06	positive
ASV508	ASV224	5.00933e-10	positive
ASV509	ASV224	4.479e-06	positive
ASV584	ASV224	3.16989e-06	positive
ASV591	ASV224	0.000284849	positive
ASV608	ASV224	1.08336e-06	positive
ASV612	ASV224	0.000608712	positive
ASV632	ASV224	1.04027e-06	positive
ASV652	ASV224	0.000534202	positive
ASV666	ASV224	0.000935547	positive
ASV672	ASV224	7.24609e-06	positive
ASV177	ASV225	0.0012729	positive
ASV190	ASV225	0.00123221	positive
ASV193	ASV225	0.00058973	positive
ASV217	ASV225	0.0351736	positive
ASV224	ASV225	0.000157998	positive
ASV225	ASV225	0	positive
ASV230	ASV225	0.000322439	positive
ASV241	ASV225	4.56275e-06	positive
ASV243	ASV225	0.00127343	positive
ASV252	ASV225	0.000322439	positive
ASV255	ASV225	0.00240993	positive
ASV256	ASV225	1.95456e-06	positive
ASV273	ASV225	0.000322439	positive
ASV276	ASV225	0.00127343	positive
ASV278	ASV225	0.00198418	positive
ASV281	ASV225	0.000322439	positive
ASV284	ASV225	0.000760658	positive
ASV285	ASV225	0.00136619	positive
ASV287	ASV225	0.000995164	positive
ASV325	ASV225	0.0033141	positive
ASV332	ASV225	0.000810248	positive
ASV338	ASV225	2.56926e-08	positive
ASV345	ASV225	4.00307e-05	positive
ASV386	ASV225	0.00110371	positive
ASV422	ASV225	1.95456e-06	positive
ASV455	ASV225	0.0033141	positive
ASV466	ASV225	1.6027e-06	positive
ASV470	ASV225	0.000235943	positive
ASV484	ASV225	0.000178411	positive
ASV493	ASV225	0.000322439	positive
ASV508	ASV225	5.05595e-05	positive
ASV509	ASV225	4.00307e-05	positive
ASV584	ASV225	2.66282e-05	positive
ASV591	ASV225	0.00118602	positive
ASV608	ASV225	0.000159232	positive
ASV612	ASV225	0.00359797	positive
ASV632	ASV225	0.000147129	positive
ASV656	ASV225	0.000625128	positive
ASV672	ASV225	0.0028036	positive
ASV681	ASV225	0.00388931	positive
ASV729	ASV225	0.00388931	positive
ASV177	ASV230	0.00053798	positive
ASV190	ASV230	0.000318377	positive
ASV193	ASV230	7.62159e-05	positive
ASV209	ASV230	0.00952394	positive
ASV212	ASV230	0.00952394	positive
ASV217	ASV230	5.4526e-06	positive
ASV224	ASV230	5.22846e-05	positive
ASV225	ASV230	0.00554619	positive
ASV230	ASV230	0	positive
ASV241	ASV230	1.01829e-06	positive
ASV252	ASV230	0	positive
ASV255	ASV230	0.00240993	positive
ASV256	ASV230	1.95456e-06	positive
ASV273	ASV230	0	positive
ASV281	ASV230	0	positive
ASV283	ASV230	0.0023561	positive
ASV284	ASV230	2.32157e-21	positive
ASV285	ASV230	8.22677e-13	positive
ASV286	ASV230	3.40749e-07	positive
ASV287	ASV230	1.05691e-12	positive
ASV299	ASV230	2.06002e-07	positive
ASV325	ASV230	0.0033141	positive
ASV332	ASV230	3.56695e-19	positive
ASV334	ASV230	4.07398e-05	positive
ASV338	ASV230	2.45258e-07	positive
ASV339	ASV230	8.15568e-06	positive
ASV347	ASV230	0.000503969	positive
ASV350	ASV230	0.000503969	positive
ASV360	ASV230	2.0463e-05	positive
ASV369	ASV230	0.000503969	positive
ASV386	ASV230	2.21299e-14	positive
ASV417	ASV230	5.982e-05	positive
ASV422	ASV230	1.95456e-06	positive
ASV455	ASV230	0.0033141	positive
ASV466	ASV230	1.6027e-06	positive
ASV470	ASV230	2.21299e-14	positive
ASV484	ASV230	4.46916e-17	positive
ASV488	ASV230	2.06002e-07	positive
ASV493	ASV230	0	positive
ASV508	ASV230	0.00177149	positive
ASV608	ASV230	3.56695e-19	positive
ASV632	ASV230	2.32157e-21	positive
ASV652	ASV230	1.52454e-05	positive
ASV681	ASV230	0.00388931	positive
ASV683	ASV230	0.000503969	positive
ASV729	ASV230	0.00388931	positive
ASV185	ASV235	0.0412979	positive
ASV192	ASV235	0.0403969	positive
ASV235	ASV235	0	positive
ASV248	ASV235	1.91451e-20	positive
ASV337	ASV235	0.000704838	positive
ASV359	ASV235	8.11128e-05	positive
ASV362	ASV235	0.000212247	positive
ASV376	ASV235	4.81142e-15	positive
ASV383	ASV235	0.000251163	positive
ASV396	ASV235	0.0036315	positive
ASV435	ASV235	8.98501e-05	positive
ASV452	ASV235	0.000285124	positive
ASV459	ASV235	0.00246177	positive
ASV468	ASV235	8.11128e-05	positive
ASV479	ASV235	0.00278102	positive
ASV483	ASV235	0.00487716	positive
ASV495	ASV235	3.97883e-06	positive
ASV511	ASV235	0.00258743	positive
ASV543	ASV235	4.1976e-05	positive
ASV545	ASV235	0	positive
ASV549	ASV235	0.000310723	positive
ASV550	ASV235	0.00137686	positive
ASV551	ASV235	8.15568e-06	positive
ASV569	ASV235	5.04023e-06	positive
ASV582	ASV235	1.91675e-05	positive
ASV611	ASV235	0.00209482	positive
ASV647	ASV235	0.000188318	positive
ASV661	ASV235	3.40749e-07	positive
ASV678	ASV235	3.97883e-06	positive
ASV693	ASV235	4.1976e-05	positive
ASV700	ASV235	1.75274e-05	positive
ASV718	ASV235	3.40749e-07	positive
ASV739	ASV235	3.44569e-06	positive
ASV748	ASV235	0.00487716	positive
ASV768	ASV235	2.92827e-05	positive
ASV177	ASV241	8.69893e-08	positive
ASV190	ASV241	3.7399e-06	positive
ASV193	ASV241	4.98244e-07	positive
ASV209	ASV241	0.0133827	positive
ASV212	ASV241	0.0133827	positive
ASV217	ASV241	0.00230933	positive
ASV224	ASV241	6.46682e-07	positive
ASV225	ASV241	0.000153437	positive
ASV230	ASV241	4.43945e-05	positive
ASV241	ASV241	0	positive
ASV252	ASV241	1.01829e-06	positive
ASV256	ASV241	0.000704838	positive
ASV273	ASV241	1.01829e-06	positive
ASV281	ASV241	1.01829e-06	positive
ASV284	ASV241	7.13561e-07	positive
ASV285	ASV241	3.15898e-06	positive
ASV286	ASV241	4.10701e-05	positive
ASV287	ASV241	5.46698e-06	positive
ASV298	ASV241	0.00144406	positive
ASV299	ASV241	3.63651e-05	positive
ASV312	ASV241	0.00509373	positive
ASV332	ASV241	7.48536e-07	positive
ASV334	ASV241	0.00172637	positive
ASV338	ASV241	4.65122e-13	positive
ASV339	ASV241	0.000101647	positive
ASV345	ASV241	0.00284171	positive
ASV347	ASV241	0.000866591	positive
ASV350	ASV241	0.000866591	positive
ASV360	ASV241	0.000227035	positive
ASV369	ASV241	0.000866591	positive
ASV386	ASV241	3.66715e-06	positive
ASV417	ASV241	0.00226649	positive
ASV422	ASV241	0.000704838	positive
ASV463	ASV241	0.00296764	positive
ASV466	ASV241	0.000825726	positive
ASV470	ASV241	3.66715e-06	positive
ASV484	ASV241	1.98347e-06	positive
ASV488	ASV241	6.55375e-05	positive
ASV493	ASV241	1.01829e-06	positive
ASV508	ASV241	9.11692e-06	positive
ASV509	ASV241	0.00284171	positive
ASV584	ASV241	0.00209662	positive
ASV608	ASV241	1.76287e-06	positive
ASV632	ASV241	1.68771e-06	positive
ASV652	ASV241	0.000206352	positive
ASV656	ASV241	0.00231864	positive
ASV672	ASV241	0.000205647	positive
ASV683	ASV241	0.000866591	positive
ASV177	ASV243	0.0094577	positive
ASV184	ASV243	0.00347407	positive
ASV190	ASV243	0.00125416	positive
ASV193	ASV243	0.0172857	positive
ASV224	ASV243	0.00606336	positive
ASV225	ASV243	0.0172425	positive
ASV243	ASV243	0	positive
ASV255	ASV243	0.00162327	positive
ASV268	ASV243	1.52454e-05	positive
ASV276	ASV243	0	positive
ASV278	ASV243	0.000578403	positive
ASV298	ASV243	0.000215223	positive
ASV312	ASV243	0.000147129	positive
ASV345	ASV243	1.02159e-07	positive
ASV366	ASV243	1.6027e-06	positive
ASV463	ASV243	0.000162125	positive
ASV507	ASV243	1.6027e-06	positive
ASV508	ASV243	4.81379e-05	positive
ASV509	ASV243	1.02159e-07	positive
ASV523	ASV243	0.000185105	positive
ASV532	ASV243	0.000185105	positive
ASV565	ASV243	0.000162854	positive
ASV570	ASV243	0.000185105	positive
ASV575	ASV243	0.000162854	positive
ASV584	ASV243	1.18347e-08	positive
ASV591	ASV243	2.32157e-21	positive
ASV612	ASV243	0.000147129	positive
ASV656	ASV243	0.0033141	positive
ASV664	ASV243	0.000162854	positive
ASV665	ASV243	0.000162854	positive
ASV666	ASV243	6.08027e-05	positive
ASV672	ASV243	1.94639e-08	positive
ASV690	ASV243	0.000162854	positive
ASV705	ASV243	0.000162854	positive
ASV745	ASV243	0.000185105	positive
ASV785	ASV243	0.000162854	positive
ASV808	ASV243	0.000162854	positive
ASV185	ASV248	0.0393936	positive
ASV192	ASV248	0.0386041	positive
ASV235	ASV248	1.87546e-18	positive
ASV248	ASV248	0	positive
ASV337	ASV248	0.000963695	positive
ASV359	ASV248	8.98501e-05	positive
ASV362	ASV248	0.000193891	positive
ASV376	ASV248	3.66389e-16	positive
ASV377	ASV248	0.00246532	positive
ASV383	ASV248	0.000272933	positive
ASV396	ASV248	0.0045052	positive
ASV432	ASV248	0.00246532	positive
ASV435	ASV248	8.11128e-05	positive
ASV452	ASV248	0.000335235	positive
ASV459	ASV248	0.00278102	positive
ASV468	ASV248	8.98501e-05	positive
ASV479	ASV248	0.00246177	positive
ASV483	ASV248	0.00209482	positive
ASV495	ASV248	5.04023e-06	positive
ASV511	ASV248	0.0023008	positive
ASV543	ASV248	0.000188318	positive
ASV544	ASV248	0.00246532	positive
ASV545	ASV248	1.91451e-20	positive
ASV549	ASV248	0.000250359	positive
ASV550	ASV248	0.00157419	positive
ASV551	ASV248	1.12228e-05	positive
ASV569	ASV248	3.97883e-06	positive
ASV582	ASV248	1.67475e-05	positive
ASV611	ASV248	0.00487716	positive
ASV647	ASV248	4.1976e-05	positive
ASV661	ASV248	4.33334e-07	positive
ASV678	ASV248	5.04023e-06	positive
ASV693	ASV248	0.000188318	positive
ASV700	ASV248	1.75274e-05	positive
ASV718	ASV248	4.33334e-07	positive
ASV739	ASV248	1.95456e-06	positive
ASV768	ASV248	0.000163091	positive
ASV177	ASV252	0.00053798	positive
ASV190	ASV252	0.000318377	positive
ASV193	ASV252	7.62159e-05	positive
ASV209	ASV252	0.00952394	positive
ASV212	ASV252	0.00952394	positive
ASV217	ASV252	5.4526e-06	positive
ASV224	ASV252	5.22846e-05	positive
ASV225	ASV252	0.00554619	positive
ASV230	ASV252	0	positive
ASV241	ASV252	4.43945e-05	positive
ASV252	ASV252	0	positive
ASV255	ASV252	0.00240993	positive
ASV256	ASV252	1.95456e-06	positive
ASV273	ASV252	0	positive
ASV281	ASV252	0	positive
ASV283	ASV252	0.0023561	positive
ASV284	ASV252	2.32157e-21	positive
ASV285	ASV252	8.22677e-13	positive
ASV286	ASV252	3.40749e-07	positive
ASV287	ASV252	1.05691e-12	positive
ASV299	ASV252	2.06002e-07	positive
ASV325	ASV252	0.0033141	positive
ASV332	ASV252	3.56695e-19	positive
ASV334	ASV252	4.07398e-05	positive
ASV338	ASV252	2.45258e-07	positive
ASV339	ASV252	8.15568e-06	positive
ASV347	ASV252	0.000503969	positive
ASV350	ASV252	0.000503969	positive
ASV360	ASV252	2.0463e-05	positive
ASV369	ASV252	0.000503969	positive
ASV386	ASV252	2.21299e-14	positive
ASV417	ASV252	5.982e-05	positive
ASV422	ASV252	1.95456e-06	positive
ASV455	ASV252	0.0033141	positive
ASV466	ASV252	1.6027e-06	positive
ASV470	ASV252	2.21299e-14	positive
ASV484	ASV252	4.46916e-17	positive
ASV488	ASV252	2.06002e-07	positive
ASV493	ASV252	0	positive
ASV508	ASV252	0.00177149	positive
ASV608	ASV252	3.56695e-19	positive
ASV632	ASV252	2.32157e-21	positive
ASV652	ASV252	1.52454e-05	positive
ASV681	ASV252	0.00388931	positive
ASV683	ASV252	0.000503969	positive
ASV729	ASV252	0.00388931	positive
ASV177	ASV255	0.0133827	positive
ASV190	ASV255	0.00356199	positive
ASV193	ASV255	0.00222422	positive
ASV217	ASV255	0.000157998	positive
ASV224	ASV255	0.00132518	positive
ASV225	ASV255	0.0283847	positive
ASV230	ASV255	0.0283847	positive
ASV243	ASV255	0.0205586	positive
ASV252	ASV255	0.0283847	positive
ASV255	ASV255	0	positive
ASV256	ASV255	4.641e-05	positive
ASV268	ASV255	1.12228e-05	positive
ASV273	ASV255	0.00240993	positive
ASV276	ASV255	0.00162327	positive
ASV278	ASV255	0.000258344	positive
ASV281	ASV255	0.00240993	positive
ASV284	ASV255	0.00404873	positive
ASV285	ASV255	0.00318965	positive
ASV287	ASV255	0.00258253	positive
ASV325	ASV255	0.00388931	positive
ASV332	ASV255	0.00378323	positive
ASV338	ASV255	0.00459016	positive
ASV345	ASV255	6.04954e-06	positive
ASV386	ASV255	0.00429106	positive
ASV422	ASV255	4.641e-05	positive
ASV455	ASV255	0.00388931	positive
ASV466	ASV255	6.76936e-05	positive
ASV470	ASV255	0.000953476	positive
ASV484	ASV255	0.00102628	positive
ASV493	ASV255	0.00240993	positive
ASV508	ASV255	0.000137824	positive
ASV509	ASV255	6.04954e-06	positive
ASV584	ASV255	6.31375e-06	positive
ASV591	ASV255	0.000885082	positive
ASV608	ASV255	0.0010903	positive
ASV612	ASV255	0.000416809	positive
ASV632	ASV255	0.00118602	positive
ASV666	ASV255	0.000453078	positive
ASV681	ASV255	0.0033141	positive
ASV729	ASV255	0.0033141	positive
ASV177	ASV256	0.0222994	positive
ASV190	ASV256	0.0153013	positive
ASV193	ASV256	0.00356199	positive
ASV217	ASV256	0.00292084	positive
ASV224	ASV256	0.00198964	positive
ASV225	ASV256	7.62159e-05	positive
ASV230	ASV256	7.62159e-05	positive
ASV241	ASV256	0.0106357	positive
ASV252	ASV256	7.62159e-05	positive
ASV255	ASV256	0.00113141	positive
ASV256	ASV256	0	positive
ASV268	ASV256	0.00421938	positive
ASV273	ASV256	1.95456e-06	positive
ASV281	ASV256	1.95456e-06	positive
ASV284	ASV256	9.58314e-06	positive
ASV285	ASV256	1.12228e-05	positive
ASV287	ASV256	7.28961e-06	positive
ASV299	ASV256	0.00421938	positive
ASV325	ASV256	0.000188318	positive
ASV332	ASV256	8.58683e-06	positive
ASV338	ASV256	1.10031e-05	positive
ASV339	ASV256	0.00209482	positive
ASV345	ASV256	0.00401138	positive
ASV360	ASV256	0.00246532	positive
ASV386	ASV256	2.0463e-05	positive
ASV417	ASV256	0.00487716	positive
ASV422	ASV256	0	positive
ASV455	ASV256	0.000188318	positive
ASV466	ASV256	3.66389e-16	positive
ASV470	ASV256	2.06002e-07	positive
ASV484	ASV256	1.58232e-07	positive
ASV486	ASV256	0.00445589	positive
ASV488	ASV256	0.00246532	positive
ASV493	ASV256	1.95456e-06	positive
ASV508	ASV256	0.00442343	positive
ASV509	ASV256	0.00401138	positive
ASV584	ASV256	0.0035223	positive
ASV608	ASV256	1.71531e-07	positive
ASV632	ASV256	2.06002e-07	positive
ASV652	ASV256	0.000949708	positive
ASV681	ASV256	0.000163091	positive
ASV729	ASV256	0.000163091	positive
ASV786	ASV256	0.00445589	positive
ASV70	ASV265	0.000157998	positive
ASV71	ASV265	0.000136149	positive
ASV72	ASV265	0.000157998	positive
ASV73	ASV265	0.000136149	positive
ASV146	ASV265	0.000136149	positive
ASV170	ASV265	0	positive
ASV171	ASV265	0.000157998	positive
ASV210	ASV265	0.000157998	positive
ASV265	ASV265	0	positive
ASV270	ASV265	4.57697e-19	positive
ASV272	ASV265	0	positive
ASV321	ASV265	0	positive
ASV410	ASV265	0	positive
ASV425	ASV265	3.97883e-06	positive
ASV535	ASV265	0.000163091	positive
ASV81	ASV268	0.0133827	positive
ASV190	ASV268	0.00599727	positive
ASV193	ASV268	0.0384295	positive
ASV217	ASV268	0.00113141	positive
ASV224	ASV268	0.0153679	positive
ASV243	ASV268	0.000425956	positive
ASV255	ASV268	0.000323118	positive
ASV256	ASV268	0.0442037	positive
ASV268	ASV268	0	positive
ASV276	ASV268	1.52454e-05	positive
ASV299	ASV268	0.00421938	positive
ASV345	ASV268	0.00046621	positive
ASV422	ASV268	0.00421938	positive
ASV466	ASV268	0.00246532	positive
ASV486	ASV268	0.00445589	positive
ASV488	ASV268	0.00246532	positive
ASV509	ASV268	0.00046621	positive
ASV584	ASV268	0.000151335	positive
ASV591	ASV268	3.44569e-06	positive
ASV672	ASV268	0.000359136	positive
ASV786	ASV268	0.00445589	positive
ASV70	ASV270	0.000136149	positive
ASV71	ASV270	0.000157998	positive
ASV72	ASV270	0.000136149	positive
ASV73	ASV270	0.000157998	positive
ASV146	ASV270	0.000157998	positive
ASV170	ASV270	3.55224e-17	positive
ASV171	ASV270	0.000136149	positive
ASV210	ASV270	0.000136149	positive
ASV265	ASV270	3.55224e-17	positive
ASV270	ASV270	0	positive
ASV272	ASV270	4.57697e-19	positive
ASV321	ASV270	4.57697e-19	positive
ASV410	ASV270	4.57697e-19	positive
ASV425	ASV270	5.04023e-06	positive
ASV535	ASV270	0.000188318	positive
ASV70	ASV272	0.000157998	positive
ASV71	ASV272	0.000136149	positive
ASV72	ASV272	0.000157998	positive
ASV73	ASV272	0.000136149	positive
ASV146	ASV272	0.000136149	positive
ASV170	ASV272	0	positive
ASV171	ASV272	0.000157998	positive
ASV210	ASV272	0.000157998	positive
ASV265	ASV272	0	positive
ASV270	ASV272	3.55224e-17	positive
ASV272	ASV272	0	positive
ASV321	ASV272	0	positive
ASV410	ASV272	0	positive
ASV425	ASV272	3.97883e-06	positive
ASV535	ASV272	0.000163091	positive
ASV177	ASV273	0.00053798	positive
ASV190	ASV273	0.000318377	positive
ASV193	ASV273	7.62159e-05	positive
ASV209	ASV273	0.00952394	positive
ASV212	ASV273	0.00952394	positive
ASV217	ASV273	5.4526e-06	positive
ASV224	ASV273	5.22846e-05	positive
ASV225	ASV273	0.00554619	positive
ASV230	ASV273	0	positive
ASV241	ASV273	4.43945e-05	positive
ASV252	ASV273	0	positive
ASV255	ASV273	0.0283847	positive
ASV256	ASV273	7.62159e-05	positive
ASV273	ASV273	0	positive
ASV281	ASV273	0	positive
ASV283	ASV273	0.0023561	positive
ASV284	ASV273	2.32157e-21	positive
ASV285	ASV273	8.22677e-13	positive
ASV286	ASV273	3.40749e-07	positive
ASV287	ASV273	1.05691e-12	positive
ASV299	ASV273	2.06002e-07	positive
ASV325	ASV273	0.0033141	positive
ASV332	ASV273	3.56695e-19	positive
ASV334	ASV273	4.07398e-05	positive
ASV338	ASV273	2.45258e-07	positive
ASV339	ASV273	8.15568e-06	positive
ASV347	ASV273	0.000503969	positive
ASV350	ASV273	0.000503969	positive
ASV360	ASV273	2.0463e-05	positive
ASV369	ASV273	0.000503969	positive
ASV386	ASV273	2.21299e-14	positive
ASV417	ASV273	5.982e-05	positive
ASV422	ASV273	1.95456e-06	positive
ASV455	ASV273	0.0033141	positive
ASV466	ASV273	1.6027e-06	positive
ASV470	ASV273	2.21299e-14	positive
ASV484	ASV273	4.46916e-17	positive
ASV488	ASV273	2.06002e-07	positive
ASV493	ASV273	0	positive
ASV508	ASV273	0.00177149	positive
ASV608	ASV273	3.56695e-19	positive
ASV632	ASV273	2.32157e-21	positive
ASV652	ASV273	1.52454e-05	positive
ASV681	ASV273	0.00388931	positive
ASV683	ASV273	0.000503969	positive
ASV729	ASV273	0.00388931	positive
ASV275	ASV275	0	positive
ASV307	ASV275	2.32157e-21	positive
ASV430	ASV275	0.000511947	positive
ASV441	ASV275	0.000156393	positive
ASV449	ASV275	0.00185709	positive
ASV479	ASV275	0.000156393	positive
ASV511	ASV275	0.00285178	positive
ASV522	ASV275	0.00285178	positive
ASV525	ASV275	0.00365748	positive
ASV550	ASV275	0.000143791	positive
ASV562	ASV275	0.00405205	positive
ASV568	ASV275	0.00158765	positive
ASV595	ASV275	0.00352288	positive
ASV648	ASV275	0.00182089	positive
ASV701	ASV275	0.00446638	positive
ASV703	ASV275	0.00299993	positive
ASV177	ASV276	0.0094577	positive
ASV184	ASV276	0.00347407	positive
ASV190	ASV276	0.00125416	positive
ASV193	ASV276	0.0172857	positive
ASV224	ASV276	0.00606336	positive
ASV225	ASV276	0.0172425	positive
ASV243	ASV276	0	positive
ASV255	ASV276	0.0205586	positive
ASV268	ASV276	0.000425956	positive
ASV276	ASV276	0	positive
ASV278	ASV276	0.000578403	positive
ASV298	ASV276	0.000215223	positive
ASV312	ASV276	0.000147129	positive
ASV345	ASV276	1.02159e-07	positive
ASV366	ASV276	1.6027e-06	positive
ASV463	ASV276	0.000162125	positive
ASV507	ASV276	1.6027e-06	positive
ASV508	ASV276	4.81379e-05	positive
ASV509	ASV276	1.02159e-07	positive
ASV523	ASV276	0.000185105	positive
ASV532	ASV276	0.000185105	positive
ASV565	ASV276	0.000162854	positive
ASV570	ASV276	0.000185105	positive
ASV575	ASV276	0.000162854	positive
ASV584	ASV276	1.18347e-08	positive
ASV591	ASV276	2.32157e-21	positive
ASV612	ASV276	0.000147129	positive
ASV656	ASV276	0.0033141	positive
ASV664	ASV276	0.000162854	positive
ASV665	ASV276	0.000162854	positive
ASV666	ASV276	6.08027e-05	positive
ASV672	ASV276	1.94639e-08	positive
ASV690	ASV276	0.000162854	positive
ASV705	ASV276	0.000162854	positive
ASV745	ASV276	0.000185105	positive
ASV785	ASV276	0.000162854	positive
ASV808	ASV276	0.000162854	positive
ASV177	ASV278	0.0321903	positive
ASV190	ASV278	0.0162659	positive
ASV193	ASV278	0.0159607	positive
ASV224	ASV278	0.00813922	positive
ASV225	ASV278	0.0241858	positive
ASV243	ASV278	0.00904511	positive
ASV255	ASV278	0.00462186	positive
ASV276	ASV278	0.00904511	positive
ASV278	ASV278	0	positive
ASV324	ASV278	0.00185709	positive
ASV325	ASV278	0.000162854	positive
ASV345	ASV278	9.09364e-08	positive
ASV455	ASV278	0.000162854	positive
ASV508	ASV278	3.98506e-06	positive
ASV509	ASV278	9.09364e-08	positive
ASV584	ASV278	2.00082e-06	positive
ASV591	ASV278	0.000453078	positive
ASV612	ASV278	0.00240993	positive
ASV666	ASV278	4.33704e-15	positive
ASV681	ASV278	0.000185105	positive
ASV729	ASV278	0.000185105	positive
ASV143	ASV280	0.0167509	positive
ASV145	ASV280	0.0288295	positive
ASV168	ASV280	0.0299124	positive
ASV280	ASV280	2.43353e-142	positive
ASV304	ASV280	5.21153e-05	positive
ASV351	ASV280	1.86481e-13	positive
ASV371	ASV280	1.6705e-06	positive
ASV388	ASV280	0.000769186	positive
ASV389	ASV280	3.49936e-12	positive
ASV409	ASV280	0.000143974	positive
ASV421	ASV280	0.000781737	positive
ASV430	ASV280	2.13627e-05	positive
ASV460	ASV280	8.32529e-05	positive
ASV504	ASV280	0.000227609	positive
ASV512	ASV280	0.000463214	positive
ASV517	ASV280	0.00441256	positive
ASV522	ASV280	0.000599467	positive
ASV525	ASV280	0.000786003	positive
ASV562	ASV280	3.66739e-07	positive
ASV568	ASV280	0.00397692	positive
ASV595	ASV280	0.000134689	positive
ASV600	ASV280	3.66739e-07	positive
ASV620	ASV280	3.01426e-06	positive
ASV624	ASV280	1.27179e-06	positive
ASV625	ASV280	8.98501e-05	positive
ASV638	ASV280	0.00441256	positive
ASV648	ASV280	0.00325628	positive
ASV670	ASV280	0.00112006	positive
ASV703	ASV280	0.0024478	positive
ASV713	ASV280	0.00015366	positive
ASV733	ASV280	6.6136e-07	positive
ASV740	ASV280	5.05595e-05	positive
ASV782	ASV280	2.01849e-06	positive
ASV791	ASV280	0.00441256	positive
ASV177	ASV281	0.00053798	positive
ASV190	ASV281	0.000318377	positive
ASV193	ASV281	7.62159e-05	positive
ASV209	ASV281	0.00952394	positive
ASV212	ASV281	0.00952394	positive
ASV217	ASV281	5.4526e-06	positive
ASV224	ASV281	5.22846e-05	positive
ASV225	ASV281	0.00554619	positive
ASV230	ASV281	0	positive
ASV241	ASV281	4.43945e-05	positive
ASV252	ASV281	0	positive
ASV255	ASV281	0.0283847	positive
ASV256	ASV281	7.62159e-05	positive
ASV273	ASV281	0	positive
ASV281	ASV281	0	positive
ASV283	ASV281	0.0023561	positive
ASV284	ASV281	2.32157e-21	positive
ASV285	ASV281	8.22677e-13	positive
ASV286	ASV281	3.40749e-07	positive
ASV287	ASV281	1.05691e-12	positive
ASV299	ASV281	2.06002e-07	positive
ASV325	ASV281	0.0033141	positive
ASV332	ASV281	3.56695e-19	positive
ASV334	ASV281	4.07398e-05	positive
ASV338	ASV281	2.45258e-07	positive
ASV339	ASV281	8.15568e-06	positive
ASV347	ASV281	0.000503969	positive
ASV350	ASV281	0.000503969	positive
ASV360	ASV281	2.0463e-05	positive
ASV369	ASV281	0.000503969	positive
ASV386	ASV281	2.21299e-14	positive
ASV417	ASV281	5.982e-05	positive
ASV422	ASV281	1.95456e-06	positive
ASV455	ASV281	0.0033141	positive
ASV466	ASV281	1.6027e-06	positive
ASV470	ASV281	2.21299e-14	positive
ASV484	ASV281	4.46916e-17	positive
ASV488	ASV281	2.06002e-07	positive
ASV493	ASV281	0	positive
ASV508	ASV281	0.00177149	positive
ASV608	ASV281	3.56695e-19	positive
ASV632	ASV281	2.32157e-21	positive
ASV652	ASV281	1.52454e-05	positive
ASV681	ASV281	0.00388931	positive
ASV683	ASV281	0.000503969	positive
ASV729	ASV281	0.00388931	positive
ASV86	ASV282	0.0412979	positive
ASV282	ASV282	0	positive
ASV284	ASV282	0.0033141	positive
ASV285	ASV282	0.000185105	positive
ASV287	ASV282	0.000344219	positive
ASV332	ASV282	0.00220211	positive
ASV334	ASV282	0.000163091	positive
ASV339	ASV282	0.000163091	positive
ASV352	ASV282	0	positive
ASV360	ASV282	5.04023e-06	positive
ASV386	ASV282	0.00145282	positive
ASV417	ASV282	4.1976e-05	positive
ASV470	ASV282	0.00174475	positive
ASV484	ASV282	0.00388931	positive
ASV593	ASV282	4.57697e-19	positive
ASV652	ASV282	4.1976e-05	positive
ASV730	ASV282	4.57697e-19	positive
ASV764	ASV282	0	positive
ASV209	ASV283	0.0133827	positive
ASV212	ASV283	0.0133827	positive
ASV230	ASV283	0.0278938	positive
ASV252	ASV283	0.0278938	positive
ASV273	ASV283	0.0278938	positive
ASV281	ASV283	0.0278938	positive
ASV283	ASV283	0	positive
ASV284	ASV283	0.00196987	positive
ASV286	ASV283	0.000112971	positive
ASV299	ASV283	0.000101647	positive
ASV332	ASV283	0.00247295	positive
ASV347	ASV283	0.000866591	positive
ASV350	ASV283	0.000866591	positive
ASV369	ASV283	0.000866591	positive
ASV488	ASV283	0.000206352	positive
ASV493	ASV283	0.0023561	positive
ASV632	ASV283	0.00435424	positive
ASV683	ASV283	0.000866591	positive
ASV177	ASV284	0.000397346	positive
ASV190	ASV284	0.000350461	positive
ASV193	ASV284	6.80289e-05	positive
ASV209	ASV284	0.00347407	positive
ASV212	ASV284	0.00347407	positive
ASV217	ASV284	6.73202e-06	positive
ASV224	ASV284	6.80289e-05	positive
ASV225	ASV284	0.0113784	positive
ASV230	ASV284	2.42978e-19	positive
ASV241	ASV284	3.19324e-05	positive
ASV252	ASV284	2.42978e-19	positive
ASV255	ASV284	0.0428068	positive
ASV256	ASV284	0.000282492	positive
ASV273	ASV284	2.42978e-19	positive
ASV281	ASV284	2.42978e-19	positive
ASV282	ASV284	0.0364177	positive
ASV283	ASV284	0.024103	positive
ASV284	ASV284	0	positive
ASV285	ASV284	8.76295e-14	positive
ASV286	ASV284	2.06002e-07	positive
ASV287	ASV284	1.05691e-12	positive
ASV299	ASV284	1.58232e-07	positive
ASV332	ASV284	8.96098e-27	positive
ASV334	ASV284	4.641e-05	positive
ASV338	ASV284	3.67679e-07	positive
ASV339	ASV284	1.30747e-06	positive
ASV347	ASV284	0.000162854	positive
ASV350	ASV284	0.000162854	positive
ASV352	ASV284	0.0033141	positive
ASV360	ASV284	4.12598e-06	positive
ASV369	ASV284	0.000162854	positive
ASV386	ASV284	8.76295e-14	positive
ASV417	ASV284	6.76936e-05	positive
ASV422	ASV284	9.58314e-06	positive
ASV466	ASV284	1.12228e-05	positive
ASV470	ASV284	8.76295e-14	positive
ASV484	ASV284	5.8863e-16	positive
ASV488	ASV284	3.40749e-07	positive
ASV493	ASV284	2.32157e-21	positive
ASV508	ASV284	0.00198647	positive
ASV593	ASV284	0.00388931	positive
ASV608	ASV284	9.2206e-17	positive
ASV632	ASV284	4.46916e-17	positive
ASV652	ASV284	3.44569e-06	positive
ASV683	ASV284	0.000162854	positive
ASV730	ASV284	0.00388931	positive
ASV764	ASV284	0.0033141	positive
ASV86	ASV285	0.0241858	positive
ASV177	ASV285	0.000649342	positive
ASV190	ASV285	0.00130874	positive
ASV193	ASV285	6.80289e-05	positive
ASV209	ASV285	0.0188532	positive
ASV212	ASV285	0.0188532	positive
ASV217	ASV285	4.81431e-05	positive
ASV224	ASV285	0.000127138	positive
ASV225	ASV285	0.0180647	positive
ASV230	ASV285	5.25515e-11	positive
ASV241	ASV285	0.000117614	positive
ASV252	ASV285	5.25515e-11	positive
ASV255	ASV285	0.0356599	positive
ASV256	ASV285	0.000323118	positive
ASV273	ASV285	5.25515e-11	positive
ASV281	ASV285	5.25515e-11	positive
ASV282	ASV285	0.00347407	positive
ASV284	ASV285	5.80541e-12	positive
ASV285	ASV285	0	positive
ASV286	ASV285	4.07398e-05	positive
ASV287	ASV285	3.56695e-19	positive
ASV299	ASV285	4.641e-05	positive
ASV325	ASV285	0.00174475	positive
ASV332	ASV285	6.75469e-15	positive
ASV334	ASV285	4.12598e-06	positive
ASV338	ASV285	4.46884e-07	positive
ASV339	ASV285	4.33334e-07	positive
ASV347	ASV285	0.00159318	positive
ASV350	ASV285	0.00159318	positive
ASV352	ASV285	0.000185105	positive
ASV360	ASV285	1.58232e-07	positive
ASV369	ASV285	0.00159318	positive
ASV386	ASV285	8.76295e-14	positive
ASV417	ASV285	1.95456e-06	positive
ASV422	ASV285	1.12228e-05	positive
ASV455	ASV285	0.00174475	positive
ASV466	ASV285	2.0463e-05	positive
ASV470	ASV285	4.46916e-17	positive
ASV484	ASV285	4.33704e-15	positive
ASV488	ASV285	6.76936e-05	positive
ASV493	ASV285	8.22677e-13	positive
ASV508	ASV285	0.0012398	positive
ASV593	ASV285	0.000162854	positive
ASV608	ASV285	3.20814e-14	positive
ASV632	ASV285	2.88217e-13	positive
ASV652	ASV285	2.06002e-07	positive
ASV681	ASV285	0.00132299	positive
ASV683	ASV285	0.00159318	positive
ASV729	ASV285	0.00132299	positive
ASV730	ASV285	0.000162854	positive
ASV764	ASV285	0.000185105	positive
ASV177	ASV286	0.00753391	positive
ASV190	ASV286	0.00234294	positive
ASV193	ASV286	0.00843462	positive
ASV209	ASV286	0.000136149	positive
ASV212	ASV286	0.000136149	positive
ASV217	ASV286	0.000465093	positive
ASV224	ASV286	0.00522462	positive
ASV230	ASV286	1.58217e-05	positive
ASV241	ASV286	0.00103419	positive
ASV252	ASV286	1.58217e-05	positive
ASV273	ASV286	1.58217e-05	positive
ASV281	ASV286	1.58217e-05	positive
ASV283	ASV286	0.00241992	positive
ASV284	ASV286	9.99854e-06	positive
ASV285	ASV286	0.00102726	positive
ASV286	ASV286	0	positive
ASV287	ASV286	5.15996e-05	positive
ASV299	ASV286	1.91451e-20	positive
ASV332	ASV286	5.87024e-07	positive
ASV334	ASV286	0.00246532	positive
ASV338	ASV286	0.00046621	positive
ASV339	ASV286	0.000949708	positive
ASV347	ASV286	5.04023e-06	positive
ASV350	ASV286	5.04023e-06	positive
ASV360	ASV286	0.00487716	positive
ASV369	ASV286	5.04023e-06	positive
ASV386	ASV286	2.86529e-06	positive
ASV470	ASV286	5.982e-05	positive
ASV484	ASV286	1.52454e-05	positive
ASV488	ASV286	4.81142e-15	positive
ASV493	ASV286	3.40749e-07	positive
ASV608	ASV286	7.28961e-06	positive
ASV632	ASV286	3.44569e-06	positive
ASV672	ASV286	0.00377484	positive
ASV683	ASV286	5.04023e-06	positive
ASV86	ASV287	0.0137263	positive
ASV177	ASV287	0.00105403	positive
ASV190	ASV287	0.00133699	positive
ASV193	ASV287	0.000102779	positive
ASV209	ASV287	0.0494313	positive
ASV212	ASV287	0.0494313	positive
ASV217	ASV287	5.01863e-05	positive
ASV224	ASV287	0.000124001	positive
ASV225	ASV287	0.013951	positive
ASV230	ASV287	6.67184e-11	positive
ASV241	ASV287	0.000170543	positive
ASV252	ASV287	6.67184e-11	positive
ASV255	ASV287	0.0298058	positive
ASV256	ASV287	0.000221382	positive
ASV273	ASV287	6.67184e-11	positive
ASV281	ASV287	6.67184e-11	positive
ASV282	ASV287	0.00586743	positive
ASV284	ASV287	6.67184e-11	positive
ASV285	ASV287	3.31242e-17	positive
ASV286	ASV287	0.00124377	positive
ASV287	ASV287	0	positive
ASV299	ASV287	6.23097e-05	positive
ASV325	ASV287	0.000344219	positive
ASV332	ASV287	3.84359e-13	positive
ASV334	ASV287	3.66928e-07	positive
ASV338	ASV287	5.1694e-07	positive
ASV339	ASV287	9.3075e-06	positive
ASV352	ASV287	0.000344219	positive
ASV360	ASV287	3.32988e-06	positive
ASV386	ASV287	9.2206e-17	positive
ASV417	ASV287	1.71531e-07	positive
ASV422	ASV287	7.28961e-06	positive
ASV455	ASV287	0.000344219	positive
ASV466	ASV287	7.28961e-06	positive
ASV470	ASV287	9.2206e-17	positive
ASV484	ASV287	3.20814e-14	positive
ASV488	ASV287	5.15996e-05	positive
ASV493	ASV287	1.05691e-12	positive
ASV508	ASV287	0.00108231	positive
ASV593	ASV287	0.000288589	positive
ASV608	ASV287	6.42218e-14	positive
ASV632	ASV287	2.18662e-13	positive
ASV652	ASV287	4.36244e-06	positive
ASV681	ASV287	0.000288589	positive
ASV729	ASV287	0.000288589	positive
ASV730	ASV287	0.000288589	positive
ASV764	ASV287	0.000344219	positive
ASV291	ASV291	0	positive
ASV490	ASV291	0.00264718	positive
ASV491	ASV291	6.81247e-05	positive
ASV548	ASV291	0.00264718	positive
ASV669	ASV291	0.0021505	positive
ASV81	ASV298	0.00113141	positive
ASV177	ASV298	0.000649342	positive
ASV184	ASV298	0.00803522	positive
ASV190	ASV298	0.001736	positive
ASV193	ASV298	0.00672333	positive
ASV209	ASV298	0.0412979	positive
ASV212	ASV298	0.0412979	positive
ASV224	ASV298	0.0108239	positive
ASV241	ASV298	0.0188532	positive
ASV243	ASV298	0.00390697	positive
ASV276	ASV298	0.00390697	positive
ASV298	ASV298	0	positive
ASV312	ASV298	4.46916e-17	positive
ASV345	ASV298	0.00264718	positive
ASV347	ASV298	0.0033141	positive
ASV350	ASV298	0.0033141	positive
ASV366	ASV298	2.06002e-07	positive
ASV369	ASV298	0.0033141	positive
ASV463	ASV298	2.32157e-21	positive
ASV507	ASV298	2.06002e-07	positive
ASV508	ASV298	0.000234589	positive
ASV509	ASV298	0.00264718	positive
ASV523	ASV298	0.000503969	positive
ASV532	ASV298	0.000503969	positive
ASV565	ASV298	0.000625128	positive
ASV570	ASV298	0.000503969	positive
ASV575	ASV298	0.000625128	positive
ASV584	ASV298	0.000979869	positive
ASV591	ASV298	0.000578403	positive
ASV612	ASV298	7.56119e-05	positive
ASV656	ASV298	0.000162854	positive
ASV664	ASV298	0.000625128	positive
ASV665	ASV298	0.000625128	positive
ASV672	ASV298	1.28308e-07	positive
[truncated: 4,769 more rows]

## Sheet: Table S4
Table S4 Node table for biotic interaction network in the high contaminated sites
Id	phylum	class	order	family	genus	igraph.degree	igraph.betweenness	keystone taxon
ASV1020	Proteobacteria	Gammaproteobacteria	Betaproteobacteriales	Burkholderiaceae	Delftia	80	248.495
ASV355	Proteobacteria	Alphaproteobacteria	Rhodobacterales	Rhodobacteraceae	Rhodobacter	74	153.786
ASV561	Proteobacteria	Gammaproteobacteria	Betaproteobacteriales	Burkholderiaceae	N.A.	68	135.055
ASV476	Proteobacteria	Alphaproteobacteria	Rhodobacterales	Rhodobacteraceae	Rhodobacter	66	117.293
ASV516	Proteobacteria	Gammaproteobacteria	Betaproteobacteriales	Burkholderiaceae	Delftia	66	89.755	Delftia
ASV555	Proteobacteria	Gammaproteobacteria	Betaproteobacteriales	Burkholderiaceae	Delftia	66	89.755	Delftia
ASV536	Proteobacteria	Gammaproteobacteria	Xanthomonadales	Xanthomonadaceae	Stenotrophomonas	65	116.345
ASV451	Proteobacteria	Gammaproteobacteria	Xanthomonadales	Xanthomonadaceae	Stenotrophomonas	63	106.193
ASV556	Proteobacteria	Gammaproteobacteria	Xanthomonadales	Xanthomonadaceae	Stenotrophomonas	63	106.193
ASV539	Proteobacteria	Gammaproteobacteria	Betaproteobacteriales	Burkholderiaceae	Delftia	62	79.1883	Delftia
ASV515	Proteobacteria	Gammaproteobacteria	Betaproteobacteriales	Burkholderiaceae	Delftia	61	94.2955	Delftia
ASV192	Actinobacteria	Actinobacteria	Pseudonocardiales	Pseudonocardiaceae	Lechevalieria	59	87.2515	Lechevalieria
ASV494	Proteobacteria	Gammaproteobacteria	Pseudomonadales	Pseudomonadaceae	Pseudomonas	59	91.6542	Pseudomonas
ASV327	Proteobacteria	Alphaproteobacteria	Sphingomonadales	Sphingomonadaceae	Sphingobium	58	195.493
ASV405	Actinobacteria	Thermoleophilia	Gaiellales	N.A.	N.A.	58	195.493
ASV424	Proteobacteria	Alphaproteobacteria	Sphingomonadales	Sphingomonadaceae	Sphingobium	58	195.493
ASV291	Proteobacteria	Alphaproteobacteria	Rhizobiales	Devosiaceae	Devosia	57	124.401
ASV305	Proteobacteria	Alphaproteobacteria	Rhizobiales	Rhizobiaceae	Rhizobium	57	73.7715	Rhizobium
ASV654	Proteobacteria	Alphaproteobacteria	Rhodobacterales	Rhodobacteraceae	Rhodobacter	57	124.401
ASV757	Proteobacteria	Alphaproteobacteria	Sphingomonadales	Sphingomonadaceae	Sphingobium	57	124.401
ASV1040	Proteobacteria	Gammaproteobacteria	Pseudomonadales	Pseudomonadaceae	Pseudomonas	57	124.126
ASV812	Proteobacteria	Gammaproteobacteria	Betaproteobacteriales	Burkholderiaceae	Herbaspirillum	56	97.231	Herbaspirillum
ASV391	Actinobacteria	Actinobacteria	Micrococcales	Microbacteriaceae	Microbacterium	55	95.7769	Microbacterium
ASV1018	Proteobacteria	Gammaproteobacteria	Betaproteobacteriales	Burkholderiaceae	Herbaspirillum	55	210.609
ASV854	Proteobacteria	Gammaproteobacteria	Betaproteobacteriales	Burkholderiaceae	Delftia	54	95.5503	Delftia
ASV358	Proteobacteria	Gammaproteobacteria	Pseudomonadales	Pseudomonadaceae	Pseudomonas	53	94.337	Pseudomonas
ASV646	Proteobacteria	Gammaproteobacteria	Xanthomonadales	Xanthomonadaceae	Luteimonas	53	93.4557	Luteimonas
ASV498	Proteobacteria	Alphaproteobacteria	Rhizobiales	Devosiaceae	Devosia	50	56.5191	Devosia
ASV627	Proteobacteria	Alphaproteobacteria	Sphingomonadales	Sphingomonadaceae	Sphingobium	50	114.464
ASV216	Proteobacteria	Gammaproteobacteria	Enterobacteriales	Enterobacteriaceae	N.A.	49	111.213
ASV356	Proteobacteria	Alphaproteobacteria	Rhizobiales	Rhizobiaceae	Rhizobium	49	92.4021
ASV856	Actinobacteria	Actinobacteria	Micrococcales	Microbacteriaceae	Curtobacterium	49	86.4931
ASV201	Proteobacteria	Gammaproteobacteria	Enterobacteriales	Enterobacteriaceae	N.A.	48	98.5169
ASV260	Proteobacteria	Gammaproteobacteria	Enterobacteriales	Enterobacteriaceae	N.A.	48	98.5169
ASV262	Proteobacteria	Gammaproteobacteria	Pseudomonadales	Pseudomonadaceae	Pseudomonas	48	168.42
ASV400	Proteobacteria	Gammaproteobacteria	Pseudomonadales	Pseudomonadaceae	Pseudomonas	48	98.5169
ASV419	Actinobacteria	Thermoleophilia	Gaiellales	N.A.	N.A.	48	98.5169
ASV213	Proteobacteria	Gammaproteobacteria	Enterobacteriales	Enterobacteriaceae	N.A.	47	91.2678
ASV1226	Bacteroidetes	Bacteroidia	Cytophagales	Microscillaceae	OLB12	47	86.1726
ASV310	Proteobacteria	Alphaproteobacteria	Rhizobiales	Rhizobiaceae	Rhizobium	46	87.0677
ASV936	Verrucomicrobia	Verrucomicrobiae	Pedosphaerales	Pedosphaeraceae	uncultured Desulfovibrio sp.	45	42.796
ASV677	Proteobacteria	Gammaproteobacteria	Pseudomonadales	Moraxellaceae	Acinetobacter	44	43.9756
ASV779	Proteobacteria	Gammaproteobacteria	Pseudomonadales	Moraxellaceae	Acinetobacter	44	43.9756
ASV1194	Proteobacteria	Gammaproteobacteria	Acidiferrobacterales	Acidiferrobacteraceae	Sulfurifustis	44	42.0037
ASV1341	Proteobacteria	Alphaproteobacteria	Rhizobiales	Hyphomicrobiaceae	Pedomicrobium	44	42.0037
ASV1509	Proteobacteria	Alphaproteobacteria	Caulobacterales	Hyphomonadaceae	Hirschia	44	42.0037
ASV870	Actinobacteria	Actinobacteria	Corynebacteriales	Mycobacteriaceae	Mycobacterium	43	36.0204
ASV1267	Bacteroidetes	Bacteroidia	Chitinophagales	Chitinophagaceae	Flavihumibacter	43	36.0204
ASV1456	Bacteroidetes	Bacteroidia	Flavobacteriales	Flavobacteriaceae	Flavobacterium	43	36.0204
ASV1457	Proteobacteria	Gammaproteobacteria	Xanthomonadales	Xanthomonadaceae	Stenotrophomonas	43	36.0204
ASV1512	Proteobacteria	Gammaproteobacteria	Betaproteobacteriales	Burkholderiaceae	Cupriavidus	43	36.0204
ASV1513	Bacteroidetes	Bacteroidia	Flavobacteriales	Flavobacteriaceae	Flavobacterium	43	36.0204
ASV416	Proteobacteria	Alphaproteobacteria	Rhizobiales	Devosiaceae	Devosia	42	61.5135
ASV489	Bacteroidetes	Bacteroidia	Flavobacteriales	Flavobacteriaceae	Flavobacterium	42	87.2735
ASV387	Proteobacteria	Alphaproteobacteria	Rhizobiales	Devosiaceae	Devosia	40	43.6177
ASV279	Proteobacteria	Gammaproteobacteria	Xanthomonadales	Xanthomonadaceae	Pseudoxanthomonas	38	28.7779
ASV588	Actinobacteria	Actinobacteria	Propionibacteriales	Nocardioidaceae	Nocardioides	38	19.9988
ASV796	Bacteroidetes	Bacteroidia	Sphingobacteriales	Sphingobacteriaceae	Pedobacter	38	19.9988
ASV1005	Bacteroidetes	Bacteroidia	Chitinophagales	Chitinophagaceae	Chitinophaga	38	19.9988
ASV1046	Bacteroidetes	Bacteroidia	Flavobacteriales	Flavobacteriaceae	Flavobacterium	38	19.9988
ASV1108	Proteobacteria	Gammaproteobacteria	Betaproteobacteriales	Burkholderiaceae	Herbaspirillum	38	19.9988
ASV1109	Proteobacteria	Alphaproteobacteria	Caulobacterales	Caulobacteraceae	Asticcacaulis	38	19.9988
ASV1224	Bacteroidetes	Bacteroidia	Cytophagales	Microscillaceae	Ohtaekwangia	38	232.247
ASV923	Bacteroidetes	Bacteroidia	Flavobacteriales	Flavobacteriaceae	Flavobacterium	35	138.209
ASV373	Proteobacteria	Alphaproteobacteria	Rhizobiales	Rhizobiaceae	N.A.	32	318.866
ASV414	Proteobacteria	Gammaproteobacteria	Betaproteobacteriales	Burkholderiaceae	N.A.	31	22.6123
ASV676	Proteobacteria	Alphaproteobacteria	Rhizobiales	Pleomorphomonadaceae	Pleomorphomonas	31	7.92469
ASV687	Actinobacteria	Actinobacteria	Streptomycetales	Streptomycetaceae	Streptomyces	31	7.92469
ASV855	Proteobacteria	Alphaproteobacteria	Caulobacterales	Caulobacteraceae	Asticcacaulis	31	7.92469
ASV1078	Proteobacteria	Gammaproteobacteria	Betaproteobacteriales	Burkholderiaceae	N.A.	31	6.40343
ASV1105	Proteobacteria	Gammaproteobacteria	Betaproteobacteriales	Nitrosomonadaceae	MND1	31	6.40343
ASV1163	Actinobacteria	Thermoleophilia	Gaiellales	Gaiellaceae	Gaiella	31	6.40343
ASV1261	Proteobacteria	Gammaproteobacteria	Betaproteobacteriales	Rhodocyclaceae	Ferribacterium	31	6.40343
ASV1262	Proteobacteria	Gammaproteobacteria	Betaproteobacteriales	Nitrosomonadaceae	DSSD61	31	6.40343
ASV686	Proteobacteria	Gammaproteobacteria	Pseudomonadales	Pseudomonadaceae	Pseudomonas	29	127.868
ASV763	Proteobacteria	Alphaproteobacteria	Rhizobiales	Rhizobiaceae	Rhizobium	28	155.475
ASV462	Proteobacteria	Gammaproteobacteria	Pseudomonadales	Pseudomonadaceae	Pseudomonas	27	505.708
ASV547	Proteobacteria	Gammaproteobacteria	N.A.	N.A.	N.A.	27	1092.94
ASV728	Actinobacteria	Actinobacteria	Pseudonocardiales	Pseudonocardiaceae	Lechevalieria	27	854.549
ASV890	Proteobacteria	Gammaproteobacteria	Betaproteobacteriales	Burkholderiaceae	N.A.	27	832.971
ASV1037	Proteobacteria	Alphaproteobacteria	Rhizobiales	Rhizobiaceae	Mesorhizobium	27	854.549
ASV207	Proteobacteria	Gammaproteobacteria	Betaproteobacteriales	Burkholderiaceae	Duganella	26	116.096
ASV228	Proteobacteria	Gammaproteobacteria	Betaproteobacteriales	Burkholderiaceae	Duganella	26	116.096
ASV229	Proteobacteria	Gammaproteobacteria	Enterobacteriales	Enterobacteriaceae	N.A.	26	16.013
ASV464	Proteobacteria	Gammaproteobacteria	Betaproteobacteriales	Burkholderiaceae	N.A.	26	582.324
ASV699	Bacteroidetes	Bacteroidia	Flavobacteriales	Flavobacteriaceae	Flavobacterium	26	15.2116
ASV1196	Proteobacteria	Gammaproteobacteria	Betaproteobacteriales	Nitrosomonadaceae	DSSD61	26	15.2116
ASV1228	Bacteroidetes	Bacteroidia	Flavobacteriales	Flavobacteriaceae	Flavobacterium	26	15.2116
ASV810	Proteobacteria	Gammaproteobacteria	Betaproteobacteriales	Burkholderiaceae	N.A.	25	403.63
ASV932	Proteobacteria	Gammaproteobacteria	Betaproteobacteriales	Burkholderiaceae	N.A.	25	68.9867
ASV1168	Verrucomicrobia	Verrucomicrobiae	Verrucomicrobiales	Verrucomicrobiaceae	Verrucomicrobium	23	21.5174
ASV1340	Bacteroidetes	Bacteroidia	Flavobacteriales	Flavobacteriaceae	Flavobacterium	23	21.5174
ASV1380	Bacteroidetes	Bacteroidia	Cytophagales	Microscillaceae	uncultured	23	21.5174
ASV318	Proteobacteria	Gammaproteobacteria	Betaproteobacteriales	Burkholderiaceae	Duganella	22	415.923
ASV1104	Actinobacteria	Acidimicrobiia	Microtrichales	Ilumatobacteraceae	uncultured	22	219.6
ASV1136	Proteobacteria	Gammaproteobacteria	Xanthomonadales	Xanthomonadaceae	Pseudoxanthomonas	22	219.6
ASV1332	Actinobacteria	Actinobacteria	Micrococcales	Microbacteriaceae	N.A.	22	219.6
ASV1497	Proteobacteria	Gammaproteobacteria	Xanthomonadales	Rhodanobacteraceae	Dokdonella	22	219.6
ASV1498	Proteobacteria	Alphaproteobacteria	Acetobacterales	Acetobacteraceae	Roseomonas	22	219.6
ASV531	Proteobacteria	Gammaproteobacteria	Betaproteobacteriales	Burkholderiaceae	Herbaspirillum	20	193
ASV738	Actinobacteria	Actinobacteria	Pseudonocardiales	Pseudonocardiaceae	Lechevalieria	20	193
ASV837	Proteobacteria	Alphaproteobacteria	Sphingomonadales	Sphingomonadaceae	Sphingobium	20	193
ASV91	Proteobacteria	Gammaproteobacteria	Pseudomonadales	Pseudomonadaceae	Pseudomonas	19	357.194
ASV471	Proteobacteria	Alphaproteobacteria	Rhizobiales	Hyphomicrobiaceae	Pedomicrobium	19	132.658
ASV603	Proteobacteria	Alphaproteobacteria	Rhizobiales	Rhizobiaceae	Rhizobium	19	397.466
ASV1138	Planctomycetes	Planctomycetacia	Pirellulales	Pirellulaceae	Pir4 lineage	17	836.014
ASV1191	Proteobacteria	Alphaproteobacteria	Caulobacterales	Caulobacteraceae	Brevundimonas	17	836.014
ASV1260	Proteobacteria	Gammaproteobacteria	Gammaproteobacteria Incertae Sedis	Unknown Family	Acidibacter	17	836.014
ASV237	Proteobacteria	Gammaproteobacteria	Betaproteobacteriales	Burkholderiaceae	Duganella	16	699.938
ASV253	Proteobacteria	Gammaproteobacteria	Betaproteobacteriales	Burkholderiaceae	Duganella	16	699.938
ASV659	Proteobacteria	Alphaproteobacteria	Dongiales	Dongiaceae	Dongia	16	44.84
ASV966	Proteobacteria	Gammaproteobacteria	Betaproteobacteriales	Burkholderiaceae	N.A.	16	505.173
ASV1257	Proteobacteria	Alphaproteobacteria	Rhizobiales	Hyphomicrobiaceae	Pedomicrobium	16	20.134
ASV1374	Acidobacteria	Subgroup 6	Acidobacteria bacterium IGE-011	Acidobacteria bacterium IGE-011	Acidobacteria bacterium IGE-011	16	20.134
ASV578	Proteobacteria	Alphaproteobacteria	Rhizobiales	Rhizobiaceae	Rhizobium	15	258.792
ASV599	Proteobacteria	Gammaproteobacteria	Betaproteobacteriales	Burkholderiaceae	N.A.	15
ASV1251	Actinobacteria	Actinobacteria	Pseudonocardiales	Pseudonocardiaceae	Actinophytocola	15	699.812
ASV81	Proteobacteria	Gammaproteobacteria	Pseudomonadales	Pseudomonadaceae	Pseudomonas	14	580.703
ASV542	Proteobacteria	Gammaproteobacteria	Xanthomonadales	Xanthomonadaceae	Stenotrophomonas	14	472.491
ASV755	Proteobacteria	Alphaproteobacteria	Rhizobiales	Devosiaceae	Devosia	14	905.954
ASV1161	Actinobacteria	Actinobacteria	Micrococcales	Micrococcaceae	Paenarthrobacter	14
ASV1410	Actinobacteria	Acidimicrobiia	Microtrichales	Ilumatobacteraceae	uncultured	14	905.954
ASV1499	Proteobacteria	Gammaproteobacteria	Xanthomonadales	Xanthomonadaceae	Pseudoxanthomonas	14	641.551
ASV445	Proteobacteria	Alphaproteobacteria	Rhizobiales	Rhizobiaceae	Rhizobium	13	262
ASV473	Proteobacteria	Alphaproteobacteria	Caulobacterales	Caulobacteraceae	Caulobacter	13	584.173
ASV553	Proteobacteria	Alphaproteobacteria	Rhizobiales	Rhizobiaceae	Rhizobium	13
ASV581	Actinobacteria	Actinobacteria	Streptomycetales	Streptomycetaceae	Streptomyces	13	482.637
ASV822	Actinobacteria	Actinobacteria	Micrococcales	Microbacteriaceae	N.A.	13	209
ASV1016	Bacteroidetes	Bacteroidia	Flavobacteriales	Flavobacteriaceae	Flavobacterium	13	1046.7
ASV1441	Proteobacteria	Alphaproteobacteria	Rhizobiales	Rhizobiales Incertae Sedis	Nordella	13	209
ASV90	Actinobacteria	Actinobacteria	Micrococcales	Micrococcaceae	N.A.	12	3.31988
ASV206	Proteobacteria	Alphaproteobacteria	Rhizobiales	Rhizobiaceae	Rhizobium	12	0
ASV317	Proteobacteria	Alphaproteobacteria	Rhizobiales	Xanthobacteraceae	Bradyrhizobium	12	741.287
ASV500	Proteobacteria	Gammaproteobacteria	Xanthomonadales	Xanthomonadaceae	Stenotrophomonas	12	81.6006
ASV560	Proteobacteria	Alphaproteobacteria	Rhizobiales	Devosiaceae	Devosia	12	611
ASV606	Proteobacteria	Gammaproteobacteria	Betaproteobacteriales	Burkholderiaceae	N.A.	12	175.572
ASV836	Proteobacteria	Alphaproteobacteria	Rhizobiales	Xanthobacteraceae	uncultured	12	182.716
ASV853	Proteobacteria	Gammaproteobacteria	Betaproteobacteriales	Burkholderiaceae	N.A.	12	368.986
ASV918	Proteobacteria	Alphaproteobacteria	Dongiales	Dongiaceae	Dongia	12	611
ASV967	Proteobacteria	Alphaproteobacteria	Rhizobiales	Devosiaceae	Devosia	12	3.31988
ASV1133	Actinobacteria	Actinobacteria	Pseudonocardiales	Pseudonocardiaceae	Lechevalieria	12	91.9687
ASV1291	Proteobacteria	Gammaproteobacteria	Betaproteobacteriales	Burkholderiaceae	N.A.	12	359.52
ASV1333	Proteobacteria	Alphaproteobacteria	Rhizobiales	Devosiaceae	Devosia	12	3.31988
ASV1409	Proteobacteria	Gammaproteobacteria	Gammaproteobacteria Incertae Sedis	Unknown Family	Acidibacter	12	3.31988
ASV408	Proteobacteria	Gammaproteobacteria	Xanthomonadales	Xanthomonadaceae	Stenotrophomonas	11	102
ASV968	Proteobacteria	Alphaproteobacteria	Caulobacterales	Caulobacteraceae	Brevundimonas	11
ASV1001	Proteobacteria	Gammaproteobacteria	Xanthomonadales	Rhodanobacteraceae	N.A.	11	99
ASV1221	Proteobacteria	Gammaproteobacteria	Betaproteobacteriales	Chitinimonadaceae	Chitinimonas	11	489.146
ASV335	Proteobacteria	Alphaproteobacteria	Rhizobiales	Beijerinckiaceae	Bosea	10
ASV586	Proteobacteria	Alphaproteobacteria	Rhizobiales	Rhizobiaceae	Rhizobium	10
ASV675	Proteobacteria	Alphaproteobacteria	Rhizobiales	Rhizobiaceae	Rhizobium	10
ASV794	Proteobacteria	Gammaproteobacteria	Betaproteobacteriales	Chitinimonadaceae	Chitinimonas	10	476.357
ASV934	Chloroflexi	Chloroflexia	Thermomicrobiales	JG30-KF-CM45	uncultured soil bacterium	10
ASV1190	Actinobacteria	Actinobacteria	Pseudonocardiales	Pseudonocardiaceae	Pseudonocardia	10	623.88
ASV152	Proteobacteria	Gammaproteobacteria	Betaproteobacteriales	Burkholderiaceae	Massilia	9	478.175
ASV716	Proteobacteria	Alphaproteobacteria	Rhizobiales	Rhodomicrobiaceae	Rhodomicrobium	9	300
ASV1015	Proteobacteria	Gammaproteobacteria	Gammaproteobacteria Incertae Sedis	Unknown Family	Acidibacter	9
ASV382	Proteobacteria	Alphaproteobacteria	Rhizobiales	Beijerinckiaceae	Bosea	8	0
ASV212	Proteobacteria	Alphaproteobacteria	Rhizobiales	Rhizobiaceae	Rhizobium	7	203
ASV398	Proteobacteria	Alphaproteobacteria	Rhizobiales	Hyphomicrobiaceae	Hyphomicrobium	7	803.25
ASV428	Proteobacteria	Gammaproteobacteria	Xanthomonadales	Xanthomonadaceae	Stenotrophomonas	7	127.981
ASV457	Proteobacteria	Alphaproteobacteria	Rhizobiales	Hyphomicrobiaceae	Hyphomicrobium	7	201
ASV191	Proteobacteria	Gammaproteobacteria	Betaproteobacteriales	Burkholderiaceae	Massilia	6	680.701
ASV349	Proteobacteria	Alphaproteobacteria	Rhizobiales	Hyphomicrobiaceae	Pedomicrobium	6	398
ASV482	Proteobacteria	Alphaproteobacteria	Caulobacterales	Caulobacteraceae	Caulobacter	6	0
ASV574	Proteobacteria	Alphaproteobacteria	Caulobacterales	Caulobacteraceae	Caulobacter	6	201
ASV784	Proteobacteria	Alphaproteobacteria	Caulobacterales	Caulobacteraceae	Caulobacter	6	0
ASV209	Proteobacteria	Alphaproteobacteria	Rhizobiales	Rhizobiaceae	Rhizobium	5	0
ASV230	Actinobacteria	Actinobacteria	Streptomycetales	Streptomycetaceae	Streptomyces	5	417.599
ASV454	Proteobacteria	Alphaproteobacteria	Caulobacterales	Caulobacteraceae	Caulobacter	5	58.3835
ASV514	Proteobacteria	Alphaproteobacteria	Rhizobiales	Beijerinckiaceae	Bosea	5	18.9958
ASV576	Actinobacteria	Thermoleophilia	Solirubrobacterales	67-14	N.A.	5	0
ASV823	Actinobacteria	Actinobacteria	Micrococcales	Microbacteriaceae	Microbacterium	5	103
ASV852	Proteobacteria	Gammaproteobacteria	Betaproteobacteriales	Burkholderiaceae	N.A.	5	12.6916
ASV919	Proteobacteria	Alphaproteobacteria	Rhizobiales	Rhizobiaceae	Rhizobium	5	0
ASV1098	Proteobacteria	Alphaproteobacteria	Rhizobiales	Xanthobacteraceae	uncultured	5	464.799
ASV273	Actinobacteria	Actinobacteria	Streptomycetales	Streptomycetaceae	Streptomyces	4	0
ASV403	Proteobacteria	Alphaproteobacteria	Rhizobiales	Xanthobacteraceae	Bradyrhizobium	4	0
ASV433	Proteobacteria	Gammaproteobacteria	Betaproteobacteriales	Burkholderiaceae	N.A.	4	0
ASV478	Proteobacteria	Alphaproteobacteria	Rhizobiales	Rhizobiaceae	Rhizobium	4	0
ASV538	Proteobacteria	Alphaproteobacteria	Rhizobiales	Hyphomicrobiaceae	Hyphomicrobium	4	0
ASV541	Proteobacteria	Alphaproteobacteria	Rhizobiales	Devosiaceae	Devosia	4	0
ASV554	Actinobacteria	Actinobacteria	Micrococcales	Microbacteriaceae	N.A.	4	0
ASV920	Proteobacteria	Gammaproteobacteria	Betaproteobacteriales	Burkholderiaceae	N.A.	4	0
ASV1002	Proteobacteria	Gammaproteobacteria	Pseudomonadales	Pseudomonadaceae	Pseudomonas	4	0
ASV1222	Proteobacteria	Gammaproteobacteria	Xanthomonadales	Xanthomonadaceae	Pseudoxanthomonas	4	0
ASV1408	Proteobacteria	Alphaproteobacteria	Rhizobiales	Devosiaceae	Devosia	4	0
ASV252	Actinobacteria	Actinobacteria	Streptomycetales	Streptomycetaceae	Streptomyces	3	0
ASV849	Proteobacteria	Alphaproteobacteria	Rhizobiales	Rhizobiaceae	Rhizobium	3	0
ASV322	Proteobacteria	Alphaproteobacteria	Rhizobiales	Rhizobiaceae	Rhizobium	2	0

## Sheet: Table S5
Table S5. Edge table for biotic interaction network in the high contaminated sites
Id	target	p_value	interaction type
ASV81	ASV81	0	positive
ASV91	ASV81	0.00128555	positive
ASV207	ASV81	0.0040431	positive
ASV228	ASV81	0.0040431	positive
ASV578	ASV81	0.00038421	positive
ASV599	ASV81	0.00344416	positive
ASV810	ASV81	0.00033377	positive
ASV890	ASV81	0.000256294	positive
ASV968	ASV81	0.00330081	positive
ASV90	ASV90	0	positive
ASV606	ASV90	3.97883e-06	positive
ASV967	ASV90	4.57697e-19	positive
ASV1333	ASV90	0	positive
ASV1409	ASV90	0	positive
ASV1499	ASV90	0.00195679	positive
ASV81	ASV91	0.0286377	positive
ASV91	ASV91	0	positive
ASV237	ASV91	0.00102982	positive
ASV253	ASV91	0.00102982	positive
ASV373	ASV91	0.00136579	positive
ASV500	ASV91	0.00424259	positive
ASV542	ASV91	0.000631157	positive
ASV578	ASV91	0.000731879	positive
ASV603	ASV91	0.000727195	positive
ASV763	ASV91	4.76653e-05	positive
ASV152	ASV152	0	positive
ASV230	ASV152	0.00110998	positive
ASV659	ASV152	0.00445589	positive
ASV1251	ASV152	0.00209482	positive
ASV1257	ASV152	0.00445589	positive
ASV1374	ASV152	0.00445589	positive
ASV191	ASV191	0	positive
ASV398	ASV191	0.000294564	positive
ASV1161	ASV191	0.00195679	positive
ASV192	ASV192	0	positive
ASV291	ASV192	3.97883e-06	positive
ASV305	ASV192	1.91451e-20	positive
ASV355	ASV192	0.000825726	positive
ASV356	ASV192	3.66389e-16	positive
ASV391	ASV192	0.00209482	positive
ASV451	ASV192	0.00246532	positive
ASV476	ASV192	6.81192e-05	positive
ASV515	ASV192	0.00115127	positive
ASV516	ASV192	0.00333636	positive
ASV536	ASV192	0.000949708	positive
ASV539	ASV192	0.000339018	positive
ASV555	ASV192	0.00333636	positive
ASV556	ASV192	0.00246532	positive
ASV561	ASV192	0.00240085	positive
ASV646	ASV192	0.00209482	positive
ASV654	ASV192	3.97883e-06	positive
ASV677	ASV192	2.92827e-05	positive
ASV757	ASV192	3.97883e-06	positive
ASV779	ASV192	2.92827e-05	positive
ASV812	ASV192	0.000864215	positive
ASV854	ASV192	1.52454e-05	positive
ASV870	ASV192	0.00445589	positive
ASV1018	ASV192	0.00487716	positive
ASV1020	ASV192	4.62917e-05	positive
ASV1040	ASV192	5.04023e-06	positive
ASV1194	ASV192	4.1976e-05	positive
ASV1267	ASV192	0.00445589	positive
ASV1341	ASV192	2.92827e-05	positive
ASV1456	ASV192	0.00445589	positive
ASV1457	ASV192	0.00445589	positive
ASV1509	ASV192	2.92827e-05	positive
ASV1512	ASV192	0.00445589	positive
ASV1513	ASV192	0.00445589	positive
ASV201	ASV201	0	positive
ASV229	ASV201	0.000294564	positive
ASV260	ASV201	0	positive
ASV262	ASV201	0.000163091	positive
ASV355	ASV201	0.000866591	positive
ASV358	ASV201	0.000163091	positive
ASV400	ASV201	0	positive
ASV419	ASV201	4.57697e-19	positive
ASV451	ASV201	0.000163091	positive
ASV516	ASV201	0.00197514	positive
ASV536	ASV201	0.000188318	positive
ASV555	ASV201	0.00197514	positive
ASV556	ASV201	0.000163091	positive
ASV699	ASV201	0.000294564	positive
ASV870	ASV201	0.00195679	positive
ASV936	ASV201	0.000162854	positive
ASV1020	ASV201	0.00231864	positive
ASV1196	ASV201	0.000294564	positive
ASV1228	ASV201	0.000294564	positive
ASV1267	ASV201	0.00195679	positive
ASV1456	ASV201	0.00195679	positive
ASV1457	ASV201	0.00195679	positive
ASV1512	ASV201	0.00195679	positive
ASV1513	ASV201	0.00195679	positive
ASV206	ASV206	0	positive
ASV373	ASV206	0.000233227	positive
ASV462	ASV206	3.02795e-06	positive
ASV603	ASV206	0.00224137	positive
ASV686	ASV206	0.000299291	positive
ASV763	ASV206	0.00230894	positive
ASV207	ASV207	0	positive
ASV228	ASV207	0	positive
ASV318	ASV207	7.46422e-05	positive
ASV373	ASV207	0.00100161	positive
ASV462	ASV207	0.00306667	positive
ASV464	ASV207	5.34673e-05	positive
ASV471	ASV207	0.00211977	positive
ASV686	ASV207	0.000277494	positive
ASV763	ASV207	0.00161751	positive
ASV810	ASV207	5.64308e-06	positive
ASV890	ASV207	3.81694e-06	positive
ASV932	ASV207	4.65122e-13	positive
ASV966	ASV207	0.00115363	positive
ASV209	ASV209	0	positive
ASV212	ASV209	7.13635e-17	positive
ASV919	ASV209	0.00355328	positive
ASV209	ASV212	8.05869e-15	positive
ASV212	ASV212	0	positive
ASV716	ASV212	0.00351511	positive
ASV919	ASV212	0.00248953	positive
ASV213	ASV213	0	positive
ASV216	ASV213	5.04023e-06	positive
ASV229	ASV213	0.00195679	positive
ASV279	ASV213	0.000294564	positive
ASV310	ASV213	4.57697e-19	positive
ASV387	ASV213	4.1976e-05	positive
ASV451	ASV213	3.97883e-06	positive
ASV476	ASV213	0.00295829	positive
ASV494	ASV213	0.0033141	positive
ASV498	ASV213	3.97883e-06	positive
ASV536	ASV213	2.92827e-05	positive
ASV539	ASV213	0.00467182	positive
ASV556	ASV213	3.97883e-06	positive
ASV561	ASV213	0.00450995	positive
ASV588	ASV213	0.000294564	positive
ASV627	ASV213	0.000188318	positive
ASV699	ASV213	0.00195679	positive
ASV796	ASV213	0.000294564	positive
ASV1005	ASV213	0.000294564	positive
ASV1046	ASV213	0.000294564	positive
ASV1108	ASV213	0.000294564	positive
ASV1109	ASV213	0.000294564	positive
ASV1196	ASV213	0.00195679	positive
ASV1226	ASV213	0	positive
ASV1228	ASV213	0.00195679	positive
ASV213	ASV216	0.000323205	positive
ASV216	ASV216	0	positive
ASV229	ASV216	0.00445589	positive
ASV262	ASV216	0.00246532	positive
ASV310	ASV216	3.97883e-06	positive
ASV327	ASV216	0.000188318	positive
ASV355	ASV216	0.000704838	positive
ASV387	ASV216	0.00209482	positive
ASV405	ASV216	0.000188318	positive
ASV424	ASV216	0.000163091	positive
ASV451	ASV216	0.000949708	positive
ASV476	ASV216	0.000501314	positive
ASV494	ASV216	4.12598e-06	positive
ASV498	ASV216	1.91451e-20	positive
ASV515	ASV216	0.000545189	positive
ASV516	ASV216	0.000138901	positive
ASV536	ASV216	0.00246532	positive
ASV539	ASV216	0.000480526	positive
ASV555	ASV216	0.000138901	positive
ASV556	ASV216	0.000949708	positive
ASV561	ASV216	1.75274e-05	positive
ASV627	ASV216	3.66389e-16	positive
ASV699	ASV216	0.00445589	positive
ASV1020	ASV216	0.00313351	positive
ASV1196	ASV216	0.00445589	positive
ASV1226	ASV216	5.04023e-06	positive
ASV1228	ASV216	0.00445589	positive
ASV207	ASV228	0	positive
ASV228	ASV228	0	positive
ASV318	ASV228	7.46422e-05	positive
ASV373	ASV228	0.00100161	positive
ASV462	ASV228	0.00306667	positive
ASV464	ASV228	5.34673e-05	positive
ASV471	ASV228	0.00211977	positive
ASV686	ASV228	0.000277494	positive
ASV763	ASV228	0.00161751	positive
ASV810	ASV228	5.64308e-06	positive
ASV890	ASV228	3.81694e-06	positive
ASV932	ASV228	4.65122e-13	positive
ASV966	ASV228	0.00115363	positive
ASV201	ASV229	0.00784703	positive
ASV213	ASV229	0.0348311	positive
ASV229	ASV229	1.24597e-139	positive
ASV260	ASV229	0.000294564	positive
ASV310	ASV229	0.000294564	positive
ASV387	ASV229	0.00445589	positive
ASV400	ASV229	0.000294564	positive
ASV419	ASV229	0.00195679	positive
ASV699	ASV229	1.24597e-139	positive
ASV923	ASV229	0.00195679	positive
ASV1196	ASV229	1.24597e-139	positive
ASV1226	ASV229	0.00195679	positive
ASV1228	ASV229	1.24597e-139	positive
ASV152	ASV230	0.0249121	positive
ASV230	ASV230	0	positive
ASV1098	ASV230	0.00351511	positive
ASV91	ASV237	0.0232584	positive
ASV237	ASV237	0	positive
ASV253	ASV237	0	positive
ASV542	ASV237	2.61884e-06	positive
ASV581	ASV237	0.000570495	positive
ASV794	ASV237	0.000866591	positive
ASV966	ASV237	0.000149053	positive
ASV968	ASV237	0.000963695	positive
ASV252	ASV252	2.43353e-142	positive
ASV966	ASV252	0.0031385	positive
ASV91	ASV253	0.0232584	positive
ASV237	ASV253	0	positive
ASV253	ASV253	0	positive
ASV542	ASV253	2.61884e-06	positive
ASV581	ASV253	0.000570495	positive
ASV794	ASV253	0.000866591	positive
ASV966	ASV253	0.000149053	positive
ASV968	ASV253	0.000963695	positive
ASV201	ASV260	0	positive
ASV229	ASV260	0.00784703	positive
ASV260	ASV260	0	positive
ASV262	ASV260	0.000163091	positive
ASV355	ASV260	0.000866591	positive
ASV358	ASV260	0.000163091	positive
ASV400	ASV260	0	positive
ASV419	ASV260	4.57697e-19	positive
ASV451	ASV260	0.000163091	positive
ASV516	ASV260	0.00197514	positive
ASV536	ASV260	0.000188318	positive
ASV555	ASV260	0.00197514	positive
ASV556	ASV260	0.000163091	positive
ASV699	ASV260	0.000294564	positive
ASV870	ASV260	0.00195679	positive
ASV936	ASV260	0.000162854	positive
ASV1020	ASV260	0.00231864	positive
ASV1196	ASV260	0.000294564	positive
ASV1228	ASV260	0.000294564	positive
ASV1267	ASV260	0.00195679	positive
ASV1456	ASV260	0.00195679	positive
ASV1457	ASV260	0.00195679	positive
ASV1512	ASV260	0.00195679	positive
ASV1513	ASV260	0.00195679	positive
ASV201	ASV262	0.00649289	positive
ASV216	ASV262	0.0413689	positive
ASV260	ASV262	0.00649289	positive
ASV262	ASV262	0	positive
ASV355	ASV262	6.55375e-05	positive
ASV400	ASV262	0.000163091	positive
ASV414	ASV262	0.00445589	positive
ASV419	ASV262	0.000188318	positive
ASV476	ASV262	0.00374586	positive
ASV489	ASV262	0.00209482	positive
ASV494	ASV262	9.58314e-06	positive
ASV515	ASV262	0.000522861	positive
ASV516	ASV262	1.269e-05	positive
ASV539	ASV262	0.00183316	positive
ASV555	ASV262	1.269e-05	positive
ASV561	ASV262	6.43753e-05	positive
ASV627	ASV262	0.000864215	positive
ASV646	ASV262	0.00246532	positive
ASV676	ASV262	0.00445589	positive
ASV687	ASV262	0.00445589	positive
ASV855	ASV262	0.00445589	positive
ASV936	ASV262	3.40749e-07	positive
ASV1018	ASV262	0.00209482	positive
ASV1020	ASV262	0.000551747	positive
ASV1078	ASV262	0.00445589	positive
ASV1105	ASV262	0.00445589	positive
ASV1163	ASV262	0.00445589	positive
ASV1261	ASV262	0.00445589	positive
ASV1262	ASV262	0.00445589	positive
ASV273	ASV273	0	positive
ASV574	ASV273	0.0016086	positive
ASV213	ASV279	0.00784703	positive
ASV279	ASV279	1.24597e-139	positive
ASV291	ASV279	0.00195679	positive
ASV310	ASV279	0.00195679	positive
ASV327	ASV279	0.00195679	positive
ASV405	ASV279	0.00195679	positive
ASV424	ASV279	0.000294564	positive
ASV451	ASV279	0.00445589	positive
ASV498	ASV279	0.00445589	positive
ASV536	ASV279	0.00445589	positive
ASV556	ASV279	0.00445589	positive
ASV588	ASV279	1.24597e-139	positive
ASV654	ASV279	0.00195679	positive
ASV757	ASV279	0.00195679	positive
ASV796	ASV279	1.24597e-139	positive
ASV1005	ASV279	1.24597e-139	positive
ASV1040	ASV279	0.000294564	positive
ASV1046	ASV279	1.24597e-139	positive
ASV1108	ASV279	1.24597e-139	positive
ASV1109	ASV279	1.24597e-139	positive
ASV1226	ASV279	0.000294564	positive
ASV192	ASV291	0.00028126	positive
ASV279	ASV291	0.0348311	positive
ASV291	ASV291	0	positive
ASV305	ASV291	2.92827e-05	positive
ASV356	ASV291	0.000163091	positive
ASV451	ASV291	4.1976e-05	positive
ASV494	ASV291	0.00159318	positive
ASV536	ASV291	5.04023e-06	positive
ASV556	ASV291	4.1976e-05	positive
ASV588	ASV291	0.00195679	positive
ASV646	ASV291	2.92827e-05	positive
ASV654	ASV291	0	positive
ASV757	ASV291	0	positive
ASV796	ASV291	0.00195679	positive
ASV812	ASV291	3.97883e-06	positive
ASV854	ASV291	0.00174475	positive
ASV870	ASV291	0.000294564	positive
ASV1005	ASV291	0.00195679	positive
ASV1018	ASV291	0.000163091	positive
ASV1020	ASV291	0.00408263	positive
ASV1040	ASV291	4.57697e-19	positive
ASV1046	ASV291	0.00195679	positive
ASV1108	ASV291	0.00195679	positive
ASV1109	ASV291	0.00195679	positive
ASV1267	ASV291	0.000294564	positive
ASV1456	ASV291	0.000294564	positive
ASV1457	ASV291	0.000294564	positive
ASV1512	ASV291	0.000294564	positive
ASV1513	ASV291	0.000294564	positive
ASV192	ASV305	2.58459e-18	positive
ASV291	ASV305	0.00154638	positive
ASV305	ASV305	0	positive
ASV355	ASV305	0.000704838	positive
ASV356	ASV305	1.91451e-20	positive
ASV358	ASV305	0.00246532	positive
ASV391	ASV305	0.000864215	positive
ASV476	ASV305	6.81192e-05	positive
ASV515	ASV305	0.00088287	positive
ASV516	ASV305	0.00313351	positive
ASV536	ASV305	0.00246532	positive
ASV539	ASV305	0.000282769	positive
ASV555	ASV305	0.00313351	positive
ASV561	ASV305	0.00282507	positive
ASV646	ASV305	0.00421938	positive
ASV654	ASV305	2.92827e-05	positive
ASV677	ASV305	3.97883e-06	positive
ASV757	ASV305	2.92827e-05	positive
ASV779	ASV305	3.97883e-06	positive
ASV812	ASV305	0.00209482	positive
ASV854	ASV305	2.0463e-05	positive
ASV856	ASV305	0.00246532	positive
ASV870	ASV305	0.00445589	positive
ASV1020	ASV305	3.63651e-05	positive
ASV1040	ASV305	4.1976e-05	positive
ASV1194	ASV305	5.04023e-06	positive
ASV1267	ASV305	0.00445589	positive
ASV1341	ASV305	3.97883e-06	positive
ASV1456	ASV305	0.00445589	positive
ASV1457	ASV305	0.00445589	positive
ASV1509	ASV305	3.97883e-06	positive
ASV1512	ASV305	0.00445589	positive
ASV1513	ASV305	0.00445589	positive
ASV213	ASV310	5.30191e-17	positive
ASV216	ASV310	0.00028126	positive
ASV229	ASV310	0.00784703	positive
ASV279	ASV310	0.0348311	positive
ASV310	ASV310	0	positive
ASV387	ASV310	2.92827e-05	positive
ASV451	ASV310	5.04023e-06	positive
ASV476	ASV310	0.00331205	positive
ASV494	ASV310	0.00388931	positive
ASV498	ASV310	5.04023e-06	positive
ASV536	ASV310	4.1976e-05	positive
ASV539	ASV310	0.00435275	positive
ASV556	ASV310	5.04023e-06	positive
ASV561	ASV310	0.00450995	positive
ASV588	ASV310	0.00195679	positive
ASV627	ASV310	0.000163091	positive
ASV699	ASV310	0.000294564	positive
ASV796	ASV310	0.00195679	positive
ASV1005	ASV310	0.00195679	positive
ASV1046	ASV310	0.00195679	positive
ASV1108	ASV310	0.00195679	positive
ASV1109	ASV310	0.00195679	positive
ASV1196	ASV310	0.000294564	positive
ASV1226	ASV310	4.57697e-19	positive
ASV1228	ASV310	0.000294564	positive
ASV317	ASV317	0	positive
ASV349	ASV317	5.04023e-06	positive
ASV454	ASV317	0.000163091	positive
ASV1138	ASV317	0.000294564	positive
ASV1191	ASV317	0.000294564	positive
ASV1260	ASV317	0.000294564	positive
ASV207	ASV318	0.00333383	positive
ASV228	ASV318	0.00333383	positive
ASV318	ASV318	0	positive
ASV462	ASV318	0.00154854	positive
ASV464	ASV318	8.0645e-07	positive
ASV500	ASV318	8.39764e-05	positive
ASV686	ASV318	0.000686788	positive
ASV763	ASV318	0.00288869	positive
ASV920	ASV318	0.000763259	positive
ASV932	ASV318	8.93015e-05	positive
ASV1016	ASV318	0.00197514	positive
ASV322	ASV322	0	positive
ASV216	ASV327	0.00704427	positive
ASV279	ASV327	0.0348311	positive
ASV327	ASV327	0	positive
ASV405	ASV327	0	positive
ASV414	ASV327	0.000294564	positive
ASV416	ASV327	2.92827e-05	positive
ASV424	ASV327	4.57697e-19	positive
ASV494	ASV327	0.000162854	positive
ASV498	ASV327	4.1976e-05	positive
ASV561	ASV327	0.00131299	positive
ASV588	ASV327	0.00195679	positive
ASV627	ASV327	2.92827e-05	positive
ASV646	ASV327	0.000163091	positive
ASV676	ASV327	0.000294564	positive
ASV687	ASV327	0.000294564	positive
ASV796	ASV327	0.00195679	positive
ASV812	ASV327	0.000188318	positive
ASV854	ASV327	0.000185105	positive
ASV855	ASV327	0.000294564	positive
ASV1005	ASV327	0.00195679	positive
ASV1018	ASV327	2.92827e-05	positive
ASV1046	ASV327	0.00195679	positive
ASV1078	ASV327	0.000294564	positive
ASV1105	ASV327	0.000294564	positive
ASV1108	ASV327	0.00195679	positive
ASV1109	ASV327	0.00195679	positive
ASV1163	ASV327	0.000294564	positive
ASV1261	ASV327	0.000294564	positive
ASV1262	ASV327	0.000294564	positive
ASV335	ASV335	2.43353e-142	positive
ASV382	ASV335	5.06579e-06	positive
ASV586	ASV335	0.000278434	positive
ASV675	ASV335	0.00049096	positive
ASV1015	ASV335	0.000327987	positive
ASV317	ASV349	0.000323205	positive
ASV349	ASV349	0	positive
ASV574	ASV349	1.76881e-05	positive
ASV192	ASV355	0.0198473	positive
ASV201	ASV355	0.0203128	positive
ASV216	ASV355	0.0172416	positive
ASV260	ASV355	0.0203128	positive
ASV262	ASV355	0.00297905	positive
ASV305	ASV355	0.0172416	positive
ASV355	ASV355	0	positive
ASV356	ASV355	0.000763259	positive
ASV358	ASV355	1.67475e-05	positive
ASV387	ASV355	0.000273763	positive
ASV391	ASV355	0.000328462	positive
ASV400	ASV355	0.000866591	positive
ASV416	ASV355	0.00333636	positive
ASV419	ASV355	0.000950046	positive
ASV451	ASV355	0.000206352	positive
ASV476	ASV355	1.96426e-12	positive
ASV489	ASV355	0.000206352	positive
ASV494	ASV355	5.64308e-06	positive
ASV498	ASV355	0.000963695	positive
ASV515	ASV355	7.05219e-15	positive
ASV516	ASV355	9.77883e-18	positive
ASV536	ASV355	0.000227035	positive
ASV539	ASV355	4.81933e-14	positive
ASV555	ASV355	9.77883e-18	positive
ASV556	ASV355	0.000206352	positive
ASV561	ASV355	4.05819e-12	positive
ASV627	ASV355	0.000825726	positive
ASV646	ASV355	0.0014997	positive
ASV677	ASV355	0.00438515	positive
ASV779	ASV355	0.00438515	positive
ASV812	ASV355	0.00160969	positive
ASV854	ASV355	5.49124e-05	positive
ASV856	ASV355	0.000427854	positive
ASV923	ASV355	0.00231864	positive
ASV936	ASV355	1.46051e-08	positive
ASV1018	ASV355	0.00172637	positive
ASV1020	ASV355	1.29021e-16	positive
ASV1194	ASV355	0.00470595	positive
ASV1341	ASV355	0.00438515	positive
ASV1509	ASV355	0.00438515	positive
ASV192	ASV356	3.98698e-14	positive
ASV291	ASV356	0.00649289	positive
ASV305	ASV356	2.58459e-18	positive
ASV355	ASV356	0.0184944	positive
ASV356	ASV356	0	positive
ASV358	ASV356	0.00209482	positive
ASV391	ASV356	0.000949708	positive
ASV476	ASV356	5.11154e-05	positive
ASV515	ASV356	0.000669363	positive
ASV516	ASV356	0.00333636	positive
ASV539	ASV356	0.000203377	positive
ASV555	ASV356	0.00333636	positive
ASV561	ASV356	0.00301138	positive
ASV654	ASV356	0.000163091	positive
ASV677	ASV356	5.04023e-06	positive
ASV757	ASV356	0.000163091	positive
ASV779	ASV356	5.04023e-06	positive
ASV812	ASV356	0.00487716	positive
ASV854	ASV356	1.76881e-05	positive
ASV856	ASV356	0.00209482	positive
ASV1020	ASV356	4.10701e-05	positive
ASV1040	ASV356	0.000188318	positive
ASV1168	ASV356	0.00445589	positive
ASV1194	ASV356	3.97883e-06	positive
ASV1340	ASV356	0.00445589	positive
ASV1341	ASV356	5.04023e-06	positive
ASV1380	ASV356	0.00445589	positive
ASV1509	ASV356	5.04023e-06	positive
ASV201	ASV358	0.00649289	positive
ASV260	ASV358	0.00649289	positive
ASV305	ASV358	0.0413689	positive
ASV355	ASV358	0.000999006	positive
ASV356	ASV358	0.0364463	positive
ASV358	ASV358	0	positive
ASV387	ASV358	0.000949708	positive
ASV391	ASV358	0.00246532	positive
ASV400	ASV358	0.000163091	positive
ASV419	ASV358	0.000188318	positive
ASV476	ASV358	0.000193769	positive
ASV489	ASV358	0.00487716	positive
ASV515	ASV358	6.081e-05	positive
ASV516	ASV358	0.000169777	positive
ASV539	ASV358	6.081e-05	positive
ASV555	ASV358	0.000169777	positive
ASV561	ASV358	0.00273558	positive
ASV677	ASV358	4.1976e-05	positive
ASV779	ASV358	4.1976e-05	positive
ASV856	ASV358	0.00421938	positive
ASV923	ASV358	3.97883e-06	positive
ASV936	ASV358	3.44569e-06	positive
ASV1020	ASV358	1.67475e-05	positive
ASV1168	ASV358	0.00445589	positive
ASV1194	ASV358	2.92827e-05	positive
ASV1340	ASV358	0.00445589	positive
ASV1341	ASV358	4.1976e-05	positive
ASV1380	ASV358	0.00445589	positive
ASV1509	ASV358	4.1976e-05	positive
ASV91	ASV373	0.0301633	positive
ASV206	ASV373	0.00784703	positive
ASV207	ASV373	0.0227357	positive
ASV228	ASV373	0.0227357	positive
ASV373	ASV373	0	positive
ASV462	ASV373	6.68325e-06	positive
ASV464	ASV373	0.00148323	positive
ASV471	ASV373	0.00193801	positive
ASV578	ASV373	0.003244	positive
ASV603	ASV373	1.24209e-06	positive
ASV686	ASV373	6.03412e-06	positive
ASV763	ASV373	3.36826e-07	positive
ASV810	ASV373	0.00206188	positive
ASV853	ASV373	0.00137911	positive
ASV890	ASV373	0.0019182	positive
ASV932	ASV373	0.000422912	positive
ASV966	ASV373	0.00388209	positive
ASV335	ASV382	0.000323688	positive
ASV382	ASV382	0	positive
ASV586	ASV382	8.72499e-08	positive
ASV675	ASV382	0.000518165	positive
ASV213	ASV387	0.00200981	positive
ASV216	ASV387	0.0364463	positive
ASV310	ASV387	0.00154638	positive
ASV355	ASV387	0.00784703	positive
ASV358	ASV387	0.0218413	positive
ASV387	ASV387	0	positive
ASV451	ASV387	0.00246532	positive
ASV476	ASV387	1.75274e-05	positive
ASV498	ASV387	0.00246532	positive
ASV515	ASV387	6.81192e-05	positive
ASV516	ASV387	0.000650248	positive
ASV539	ASV387	1.23946e-05	positive
ASV555	ASV387	0.000650248	positive
ASV556	ASV387	0.00246532	positive
ASV561	ASV387	0.00088287	positive
ASV699	ASV387	0.00445589	positive
ASV923	ASV387	5.04023e-06	positive
ASV1020	ASV387	0.000359136	positive
ASV1196	ASV387	0.00445589	positive
ASV1226	ASV387	4.1976e-05	positive
ASV1228	ASV387	0.00445589	positive
ASV192	ASV391	0.0364463	positive
ASV305	ASV391	0.0203128	positive
ASV355	ASV391	0.00869844	positive
ASV356	ASV391	0.0218413	positive
ASV358	ASV391	0.0413689	positive
ASV391	ASV391	0	positive
ASV476	ASV391	0.0011947	positive
ASV515	ASV391	0.000282769	positive
ASV516	ASV391	0.000427854	positive
ASV539	ASV391	0.00088287	positive
ASV555	ASV391	0.000427854	positive
ASV561	ASV391	0.00110917	positive
ASV646	ASV391	0.00209482	positive
ASV677	ASV391	3.97883e-06	positive
ASV779	ASV391	3.97883e-06	positive
ASV812	ASV391	0.00421938	positive
ASV854	ASV391	6.76936e-05	positive
ASV856	ASV391	3.66389e-16	positive
ASV870	ASV391	0.00445589	positive
ASV936	ASV391	4.641e-05	positive
ASV1018	ASV391	0.00246532	positive
ASV1020	ASV391	0.000101647	positive
ASV1194	ASV391	5.04023e-06	positive
ASV1224	ASV391	0.000163091	positive
ASV1267	ASV391	0.00445589	positive
ASV1341	ASV391	3.97883e-06	positive
ASV1456	ASV391	0.00445589	positive
ASV1457	ASV391	0.00445589	positive
ASV1509	ASV391	3.97883e-06	positive
ASV1512	ASV391	0.00445589	positive
ASV1513	ASV391	0.00445589	positive
ASV191	ASV398	0.00784703	positive
ASV398	ASV398	1.24597e-139	positive
ASV454	ASV398	0.00445589	positive
ASV1016	ASV398	0.000294564	positive
ASV201	ASV400	0	positive
ASV229	ASV400	0.00784703	positive
ASV260	ASV400	0	positive
ASV262	ASV400	0.00649289	positive
ASV355	ASV400	0.0203128	positive
ASV358	ASV400	0.00649289	positive
ASV400	ASV400	0	positive
ASV419	ASV400	4.57697e-19	positive
ASV451	ASV400	0.000163091	positive
ASV516	ASV400	0.00197514	positive
ASV536	ASV400	0.000188318	positive
ASV555	ASV400	0.00197514	positive
ASV556	ASV400	0.000163091	positive
ASV699	ASV400	0.000294564	positive
ASV870	ASV400	0.00195679	positive
ASV936	ASV400	0.000162854	positive
ASV1020	ASV400	0.00231864	positive
ASV1196	ASV400	0.000294564	positive
ASV1228	ASV400	0.000294564	positive
ASV1267	ASV400	0.00195679	positive
ASV1456	ASV400	0.00195679	positive
ASV1457	ASV400	0.00195679	positive
ASV1512	ASV400	0.00195679	positive
ASV1513	ASV400	0.00195679	positive
ASV403	ASV403	0	positive
ASV473	ASV403	0.00132299	positive
ASV216	ASV405	0.00704427	positive
ASV279	ASV405	0.0348311	positive
ASV327	ASV405	0	positive
ASV405	ASV405	0	positive
ASV414	ASV405	0.000294564	positive
ASV416	ASV405	2.92827e-05	positive
ASV424	ASV405	4.57697e-19	positive
ASV494	ASV405	0.000162854	positive
ASV498	ASV405	4.1976e-05	positive
ASV561	ASV405	0.00131299	positive
ASV588	ASV405	0.00195679	positive
ASV627	ASV405	2.92827e-05	positive
ASV646	ASV405	0.000163091	positive
ASV676	ASV405	0.000294564	positive
ASV687	ASV405	0.000294564	positive
ASV796	ASV405	0.00195679	positive
ASV812	ASV405	0.000188318	positive
ASV854	ASV405	0.000185105	positive
ASV855	ASV405	0.000294564	positive
ASV1005	ASV405	0.00195679	positive
ASV1018	ASV405	2.92827e-05	positive
ASV1046	ASV405	0.00195679	positive
ASV1078	ASV405	0.000294564	positive
ASV1105	ASV405	0.000294564	positive
ASV1108	ASV405	0.00195679	positive
ASV1109	ASV405	0.00195679	positive
ASV1163	ASV405	0.000294564	positive
ASV1261	ASV405	0.000294564	positive
ASV1262	ASV405	0.000294564	positive
ASV408	ASV408	1.24597e-139	positive
ASV478	ASV408	0.00445589	positive
ASV531	ASV408	0.000294564	positive
ASV738	ASV408	0.00195679	positive
ASV837	ASV408	0.000294564	positive
ASV1001	ASV408	1.24597e-139	positive
ASV327	ASV414	0.00784703	positive
ASV405	ASV414	0.00784703	positive
ASV414	ASV414	1.24597e-139	positive
ASV416	ASV414	0.00445589	positive
ASV424	ASV414	0.00195679	positive
ASV489	ASV414	0.00445589	positive
ASV627	ASV414	0.00445589	positive
ASV676	ASV414	1.24597e-139	positive
ASV687	ASV414	1.24597e-139	positive
ASV855	ASV414	1.24597e-139	positive
ASV1018	ASV414	0.00445589	positive
ASV1078	ASV414	1.24597e-139	positive
ASV1105	ASV414	1.24597e-139	positive
ASV1163	ASV414	1.24597e-139	positive
ASV1224	ASV414	0.00195679	positive
ASV1261	ASV414	1.24597e-139	positive
ASV1262	ASV414	1.24597e-139	positive
ASV327	ASV416	0.00154638	positive
ASV405	ASV416	0.00154638	positive
ASV416	ASV416	0	positive
ASV424	ASV416	4.1976e-05	positive
ASV476	ASV416	0.00021339	positive
ASV489	ASV416	0.000864215	positive
ASV515	ASV416	0.00021339	positive
ASV516	ASV416	0.0014997	positive
ASV539	ASV416	0.000282769	positive
ASV555	ASV416	0.0014997	positive
ASV561	ASV416	0.00021339	positive
ASV627	ASV416	0.00421938	positive
ASV676	ASV416	0.00445589	positive
ASV687	ASV416	0.00445589	positive
ASV854	ASV416	3.40749e-07	positive
ASV855	ASV416	0.00445589	positive
ASV856	ASV416	0.000949708	positive
ASV1018	ASV416	0.00421938	positive
ASV1020	ASV416	0.00198108	positive
ASV1078	ASV416	0.00445589	positive
ASV1105	ASV416	0.00445589	positive
ASV1163	ASV416	0.00445589	positive
ASV1224	ASV416	5.04023e-06	positive
ASV1261	ASV416	0.00445589	positive
ASV1262	ASV416	0.00445589	positive
ASV201	ASV419	5.30191e-17	positive
ASV229	ASV419	0.0348311	positive
ASV260	ASV419	5.30191e-17	positive
ASV262	ASV419	0.00704427	positive
ASV355	ASV419	0.0218413	positive
ASV358	ASV419	0.00704427	positive
ASV400	ASV419	5.30191e-17	positive
ASV419	ASV419	0	positive
ASV451	ASV419	0.000188318	positive
ASV516	ASV419	0.00231864	positive
ASV536	ASV419	0.000163091	positive
ASV555	ASV419	0.00231864	positive
ASV556	ASV419	0.000188318	positive
ASV699	ASV419	0.00195679	positive
ASV870	ASV419	0.000294564	positive
ASV936	ASV419	0.000185105	positive
ASV1020	ASV419	0.00197514	positive
ASV1196	ASV419	0.00195679	positive
ASV1228	ASV419	0.00195679	positive
ASV1267	ASV419	0.000294564	positive
ASV1456	ASV419	0.000294564	positive
ASV1457	ASV419	0.000294564	positive
ASV1512	ASV419	0.000294564	positive
ASV1513	ASV419	0.000294564	positive
ASV216	ASV424	0.00649289	positive
ASV279	ASV424	0.00784703	positive
ASV327	ASV424	5.30191e-17	positive
ASV405	ASV424	5.30191e-17	positive
ASV414	ASV424	0.0348311	positive
ASV416	ASV424	0.00200981	positive
ASV424	ASV424	0	positive
ASV494	ASV424	0.000185105	positive
ASV498	ASV424	2.92827e-05	positive
ASV561	ASV424	0.0014936	positive
ASV588	ASV424	0.000294564	positive
ASV627	ASV424	4.1976e-05	positive
ASV646	ASV424	0.000188318	positive
ASV676	ASV424	0.00195679	positive
ASV687	ASV424	0.00195679	positive
ASV796	ASV424	0.000294564	positive
ASV812	ASV424	0.000163091	positive
ASV854	ASV424	0.000162854	positive
ASV855	ASV424	0.00195679	positive
ASV1005	ASV424	0.000294564	positive
ASV1018	ASV424	4.1976e-05	positive
ASV1046	ASV424	0.000294564	positive
ASV1078	ASV424	0.00195679	positive
ASV1105	ASV424	0.00195679	positive
ASV1108	ASV424	0.000294564	positive
ASV1109	ASV424	0.000294564	positive
ASV1163	ASV424	0.00195679	positive
ASV1261	ASV424	0.00195679	positive
ASV1262	ASV424	0.00195679	positive
ASV428	ASV428	0	positive
ASV500	ASV428	2.00082e-06	positive
ASV581	ASV428	0.00471202	positive
ASV1016	ASV428	0.00145282	positive
ASV433	ASV433	0	positive
ASV1222	ASV433	0.000259023	positive
ASV445	ASV445	1.24597e-139	positive
ASV560	ASV445	0.000294564	positive
ASV576	ASV445	0.00445589	positive
ASV716	ASV445	0.00195679	positive
ASV822	ASV445	1.24597e-139	positive
ASV918	ASV445	0.00195679	positive
ASV1441	ASV445	1.24597e-139	positive
ASV192	ASV451	0.0413689	positive
ASV201	ASV451	0.00649289	positive
ASV213	ASV451	0.00028126	positive
ASV216	ASV451	0.0218413	positive
ASV260	ASV451	0.00649289	positive
ASV291	ASV451	0.00200981	positive
ASV310	ASV451	0.000323205	positive
ASV355	ASV451	0.00753058	positive
ASV387	ASV451	0.0413689	positive
ASV400	ASV451	0.00649289	positive
ASV419	ASV451	0.00704427	positive
ASV451	ASV451	0	positive
ASV476	ASV451	0.000193769	positive
ASV494	ASV451	4.641e-05	positive
ASV498	ASV451	0.000864215	positive
ASV515	ASV451	0.00183316	positive
ASV516	ASV451	0.00046621	positive
ASV536	ASV451	1.91451e-20	positive
ASV539	ASV451	0.000522861	positive
ASV555	ASV451	0.00046621	positive
ASV556	ASV451	0	positive
ASV561	ASV451	0.000339018	positive
ASV588	ASV451	0.00445589	positive
ASV654	ASV451	4.1976e-05	positive
ASV757	ASV451	4.1976e-05	positive
ASV796	ASV451	0.00445589	positive
ASV812	ASV451	0.00246532	positive
ASV1005	ASV451	0.00445589	positive
ASV1020	ASV451	0.000206352	positive
ASV1040	ASV451	2.92827e-05	positive
ASV1046	ASV451	0.00445589	positive
ASV1108	ASV451	0.00445589	positive
ASV1109	ASV451	0.00445589	positive
ASV1226	ASV451	3.97883e-06	positive
ASV317	ASV454	0.00649289	positive
ASV454	ASV454	0	positive
ASV457	ASV457	1.24597e-139	positive
ASV471	ASV457	0.00445589	positive
ASV1291	ASV457	0.00195679	positive
ASV1408	ASV457	0.00195679	positive
ASV206	ASV462	0.000247122	positive
ASV318	ASV462	0.0337427	positive
ASV373	ASV462	0.00041811	positive
ASV462	ASV462	0	positive
ASV464	ASV462	5.34955e-05	positive
ASV482	ASV462	0.00234999	positive
ASV514	ASV462	0.00506475	positive
ASV578	ASV462	0.0012908	positive
ASV603	ASV462	0.000822874	positive
ASV686	ASV462	2.22239e-07	positive
ASV763	ASV462	2.3071e-05	positive
ASV784	ASV462	0.0028989	positive
ASV932	ASV462	0.00225074	positive
ASV207	ASV464	0.00247554	positive
ASV228	ASV464	0.00247554	positive
ASV318	ASV464	6.99507e-05	positive
ASV373	ASV464	0.0325568	positive
ASV462	ASV464	0.00247554	positive
ASV464	ASV464	0	positive
ASV500	ASV464	0.00100468	positive
ASV686	ASV464	3.7048e-06	positive
ASV763	ASV464	0.00224367	positive
ASV810	ASV464	0.00201147	positive
ASV890	ASV464	0.00235455	positive
ASV932	ASV464	2.1703e-05	positive
ASV1016	ASV464	0.00239701	positive
ASV207	ASV471	0.0367734	positive
ASV228	ASV471	0.0367734	positive
ASV373	ASV471	0.0348311	positive
ASV471	ASV471	0	positive
ASV686	ASV471	0.000691323	positive
ASV810	ASV471	1.6027e-06	positive
ASV890	ASV471	1.13225e-06	positive
ASV932	ASV471	0.000328462	positive
ASV1291	ASV471	5.04023e-06	positive
ASV403	ASV473	0.0292902	positive
ASV473	ASV473	0	positive
ASV810	ASV473	0.000625128	positive
ASV853	ASV473	0.00504589	positive
ASV890	ASV473	0.0010531	positive
ASV1190	ASV473	0.00195679	positive
ASV1499	ASV473	0.000294564	positive
ASV192	ASV476	0.0030577	positive
ASV213	ASV476	0.0492727	positive
ASV216	ASV476	0.0128404	positive
ASV305	ASV476	0.0030577	positive
ASV355	ASV476	1.92722e-10	positive
ASV356	ASV476	0.00238384	positive
ASV358	ASV476	0.00718827	positive
ASV387	ASV476	0.0010278	positive
ASV391	ASV476	0.026647	positive
ASV416	ASV476	0.00770909	positive
ASV451	ASV476	0.00718827	positive
ASV476	ASV476	0	positive
ASV489	ASV476	0.000696874	positive
ASV494	ASV476	2.17575e-05	positive
ASV498	ASV476	0.00044114	positive
ASV515	ASV476	2.67253e-14	positive
ASV516	ASV476	3.48319e-11	positive
ASV536	ASV476	0.00021339	positive
ASV539	ASV476	2.59781e-19	positive
ASV555	ASV476	3.48319e-11	positive
ASV556	ASV476	0.000193769	positive
ASV561	ASV476	1.48643e-11	positive
ASV627	ASV476	0.000785225	positive
ASV646	ASV476	0.00153911	positive
ASV812	ASV476	0.0011947	positive
ASV854	ASV476	1.63441e-06	positive
ASV856	ASV476	0.00106838	positive
ASV923	ASV476	0.00295829	positive
ASV936	ASV476	2.17575e-05	positive
ASV1018	ASV476	0.00165158	positive
ASV1020	ASV476	4.81933e-14	positive
ASV1226	ASV476	0.00295829	positive
ASV478	ASV478	0	positive
ASV1001	ASV478	0.00445589	positive
ASV462	ASV482	0.0401467	positive
ASV482	ASV482	0	positive
ASV784	ASV482	1.76881e-05	positive
ASV262	ASV489	0.0364463	positive
ASV355	ASV489	0.00753058	positive
ASV416	ASV489	0.0203128	positive
ASV476	ASV489	0.0171638	positive
ASV489	ASV489	0	positive
ASV515	ASV489	1.63746e-05	positive
ASV516	ASV489	5.84739e-05	positive
ASV539	ASV489	0.000117129	positive
ASV555	ASV489	5.84739e-05	positive
ASV561	ASV489	0.00021339	positive
ASV627	ASV489	0.00209482	positive
ASV676	ASV489	0.00445589	positive
ASV687	ASV489	0.00445589	positive
ASV855	ASV489	0.00445589	positive
ASV856	ASV489	0.000949708	positive
ASV923	ASV489	0.000163091	positive
ASV936	ASV489	1.76881e-05	positive
ASV1020	ASV489	0.00103967	positive
ASV1078	ASV489	0.00445589	positive
ASV1105	ASV489	0.00445589	positive
ASV1163	ASV489	0.00445589	positive
ASV1224	ASV489	5.04023e-06	positive
ASV1261	ASV489	0.00445589	positive
ASV1262	ASV489	0.00445589	positive
ASV216	ASV494	0.000289383	positive
ASV262	ASV494	0.000593329	positive
ASV291	ASV494	0.0345478	positive
ASV327	ASV494	0.00649289	positive
ASV355	ASV494	0.000355514	positive
ASV405	ASV494	0.00649289	positive
ASV424	ASV494	0.00704427	positive
ASV451	ASV494	0.0021757	positive
ASV476	ASV494	0.00124413	positive
ASV494	ASV494	0	positive
ASV498	ASV494	2.86529e-06	positive
ASV515	ASV494	3.71865e-05	positive
ASV516	ASV494	6.51211e-07	positive
ASV536	ASV494	4.07398e-05	positive
ASV539	ASV494	4.37027e-05	positive
ASV555	ASV494	6.51211e-07	positive
ASV556	ASV494	4.641e-05	positive
ASV561	ASV494	1.83399e-08	positive
ASV627	ASV494	1.95456e-06	positive
ASV646	ASV494	3.40749e-07	positive
ASV654	ASV494	0.00159318	positive
ASV757	ASV494	0.00159318	positive
ASV812	ASV494	4.33334e-07	positive
ASV854	ASV494	0.000162125	positive
ASV936	ASV494	0.000626224	positive
ASV1018	ASV494	2.06002e-07	positive
ASV1020	ASV494	1.70197e-05	positive
ASV1040	ASV494	0.00145282	positive
ASV1226	ASV494	0.0033141	positive
ASV213	ASV498	0.00028126	positive
ASV216	ASV498	2.58459e-18	positive
ASV310	ASV498	0.000323205	positive
ASV327	ASV498	0.00200981	positive
ASV355	ASV498	0.0219583	positive
ASV387	ASV498	0.0413689	positive
ASV405	ASV498	0.00200981	positive
ASV424	ASV498	0.00154638	positive
ASV451	ASV498	0.0203128	positive
ASV476	ASV498	0.0114295	positive
ASV494	ASV498	0.000234915	positive
ASV498	ASV498	0	positive
ASV515	ASV498	0.000669363	positive
ASV516	ASV498	0.000206352	positive
ASV536	ASV498	0.00209482	positive
ASV539	ASV498	0.000522861	positive
ASV555	ASV498	0.000206352	positive
ASV556	ASV498	0.000864215	positive
ASV561	ASV498	1.75274e-05	positive
ASV588	ASV498	0.00445589	positive
ASV627	ASV498	4.81142e-15	positive
ASV796	ASV498	0.00445589	positive
ASV1005	ASV498	0.00445589	positive
ASV1020	ASV498	0.00333636	positive
ASV1046	ASV498	0.00445589	positive
ASV1108	ASV498	0.00445589	positive
ASV1109	ASV498	0.00445589	positive
ASV1226	ASV498	3.97883e-06	positive
ASV318	ASV500	0.00373217	positive
ASV428	ASV500	0.000168661	positive
ASV464	ASV500	0.0227766	positive
ASV500	ASV500	0	positive
ASV686	ASV500	0.00360357	positive
ASV763	ASV500	0.00220608	positive
ASV514	ASV514	0	positive
ASV1016	ASV514	5.04023e-06	positive
ASV192	ASV515	0.0257949	positive
ASV216	ASV515	0.0137871	positive
ASV262	ASV515	0.0132411	positive
ASV305	ASV515	0.0206137	positive
ASV355	ASV515	7.49243e-13	positive
ASV356	ASV515	0.0165543	positive
ASV358	ASV515	0.00277823	positive
ASV387	ASV515	0.0030577	positive
ASV391	ASV515	0.00784703	positive
ASV416	ASV515	0.00770909	positive
ASV451	ASV515	0.0348311	positive
ASV476	ASV515	2.78985e-12	positive
ASV489	ASV515	0.000983295	positive
ASV494	ASV515	0.00195229	positive
ASV498	ASV515	0.0165543	positive
ASV515	ASV515	0	positive
ASV516	ASV515	1.40312e-14	positive
ASV536	ASV515	0.00217287	positive
ASV539	ASV515	7.48101e-19	positive
ASV555	ASV515	1.40312e-14	positive
ASV556	ASV515	0.00183316	positive
ASV561	ASV515	2.86126e-12	positive
ASV627	ASV515	0.000522861	positive
ASV646	ASV515	0.0035223	positive
ASV812	ASV515	0.00386197	positive
ASV854	ASV515	1.07507e-05	positive
ASV856	ASV515	0.000175713	positive
ASV923	ASV515	0.000857219	positive
ASV936	ASV515	2.2311e-07	positive
ASV1018	ASV515	0.0032078	positive
ASV1020	ASV515	2.33562e-13	positive
ASV1224	ASV515	0.00195737	positive
ASV201	ASV516	0.0348708	positive
ASV216	ASV516	0.00602409	positive
ASV260	ASV516	0.0348708	positive
ASV262	ASV516	0.000769758	positive
ASV355	ASV516	1.11126e-15	positive
ASV358	ASV516	0.00669965	positive
ASV387	ASV516	0.0161706	positive
ASV391	ASV516	0.0111013	positive
ASV400	ASV516	0.0348708	positive
ASV416	ASV516	0.0327581	positive
ASV419	ASV516	0.0396487	positive
ASV451	ASV516	0.0119925	positive
ASV476	ASV516	3.30903e-09	positive
ASV489	ASV516	0.00268516	positive
ASV494	ASV516	5.67597e-05	positive
ASV498	ASV516	0.00753058	positive
ASV515	ASV516	1.47328e-12	positive
ASV516	ASV516	0	positive
ASV536	ASV516	0.000551747	positive
ASV539	ASV516	1.3344e-12	positive
ASV555	ASV516	0	positive
ASV556	ASV516	0.00046621	positive
ASV561	ASV516	3.34545e-15	positive
ASV627	ASV516	0.000112971	positive
ASV646	ASV516	0.000763259	positive
ASV812	ASV516	0.000963695	positive
ASV854	ASV516	4.00307e-05	positive
ASV856	ASV516	0.000427854	positive
ASV923	ASV516	0.00504589	positive
ASV936	ASV516	1.46051e-08	positive
ASV1018	ASV516	0.000704838	positive
ASV1020	ASV516	1.08641e-12	positive
ASV408	ASV531	0.00784703	positive
ASV531	ASV531	0	positive
ASV738	ASV531	4.57697e-19	positive
ASV837	ASV531	0	positive
ASV1001	ASV531	0.000294564	positive
ASV1104	ASV531	0.00195679	positive
ASV1136	ASV531	0.00195679	positive
ASV1332	ASV531	0.00195679	positive
ASV1497	ASV531	0.00195679	positive
ASV1498	ASV531	0.00195679	positive
ASV192	ASV536	0.0218413	positive
ASV201	ASV536	0.00704427	positive
ASV213	ASV536	0.00154638	positive
ASV216	ASV536	0.0413689	positive
ASV260	ASV536	0.00704427	positive
ASV291	ASV536	0.000323205	positive
ASV305	ASV536	0.0413689	positive
ASV310	ASV536	0.00200981	positive
ASV355	ASV536	0.00784703	positive
ASV400	ASV536	0.00704427	positive
ASV419	ASV536	0.00649289	positive
ASV451	ASV536	2.58459e-18	positive
ASV476	ASV536	0.00770909	positive
ASV494	ASV536	0.00200981	positive
ASV498	ASV536	0.0364463	positive
ASV515	ASV536	0.0376219	positive
ASV516	ASV536	0.0138943	positive
ASV536	ASV536	0	positive
ASV539	ASV536	0.000642776	positive
ASV555	ASV536	0.000551747	positive
ASV556	ASV536	1.91451e-20	positive
ASV561	ASV536	0.000387222	positive
ASV588	ASV536	0.00445589	positive
ASV646	ASV536	0.00246532	positive
ASV654	ASV536	5.04023e-06	positive
ASV757	ASV536	5.04023e-06	positive
ASV796	ASV536	0.00445589	positive
ASV812	ASV536	0.000949708	positive
ASV1005	ASV536	0.00445589	positive
ASV1020	ASV536	0.000169777	positive
ASV1040	ASV536	3.97883e-06	positive
ASV1046	ASV536	0.00445589	positive
ASV1108	ASV536	0.00445589	positive
ASV1109	ASV536	0.00445589	positive
ASV1226	ASV536	2.92827e-05	positive
ASV538	ASV538	0	positive
ASV581	ASV538	0.00046621	positive
ASV192	ASV539	0.00892531	positive
ASV216	ASV539	0.0123431	positive
ASV262	ASV539	0.0348311	positive
ASV305	ASV539	0.00784703	positive
ASV355	ASV539	4.94463e-12	positive
ASV356	ASV539	0.00752915	positive
ASV358	ASV539	0.00277823	positive
ASV387	ASV539	0.000756957	positive
ASV391	ASV539	0.0206137	positive
ASV416	ASV539	0.00784703	positive
ASV451	ASV539	0.0132411	positive
ASV476	ASV539	3.48086e-17	positive
ASV489	ASV539	0.00511693	positive
ASV494	ASV539	0.00208692	positive
ASV498	ASV539	0.0132411	positive
ASV515	ASV539	8.61036e-17	positive
ASV516	ASV539	1.31644e-10	positive
ASV536	ASV539	0.0160515	positive
ASV539	ASV539	0	positive
ASV555	ASV539	1.3344e-12	positive
ASV556	ASV539	0.000522861	positive
ASV561	ASV539	1.2775e-11	positive
ASV627	ASV539	0.000669363	positive
ASV646	ASV539	0.00386197	positive
ASV812	ASV539	0.0035223	positive
ASV854	ASV539	8.84371e-06	positive
ASV856	ASV539	0.000669363	positive
ASV923	ASV539	0.000857219	positive
ASV936	ASV539	2.84346e-06	positive
ASV1018	ASV539	0.00386197	positive
ASV1020	ASV539	4.81933e-14	positive
ASV1226	ASV539	0.00467182	positive
ASV541	ASV541	0	positive
ASV1002	ASV541	0.000227035	positive
ASV91	ASV542	0.0157833	positive
ASV237	ASV542	0.000217691	positive
ASV253	ASV542	0.000217691	positive
ASV542	ASV542	0	positive
ASV581	ASV542	0.0013388	positive
ASV794	ASV542	0.00210813	positive
ASV1221	ASV542	0.000170615	positive
ASV547	ASV547	0	positive
ASV553	ASV547	0.00504589	positive
ASV659	ASV547	0.00195679	positive
ASV728	ASV547	0	positive
ASV1037	ASV547	0	positive
ASV1104	ASV547	0.000294564	positive
ASV1133	ASV547	0.000188318	positive
ASV1136	ASV547	0.000294564	positive
ASV1251	ASV547	4.1976e-05	positive
ASV1257	ASV547	0.00195679	positive
ASV1332	ASV547	0.000294564	positive
ASV1374	ASV547	0.00195679	positive
ASV1497	ASV547	0.000294564	positive
ASV1498	ASV547	0.000294564	positive
ASV553	ASV553	0	positive
ASV586	ASV553	0.000792788	positive
ASV675	ASV553	0.00225799	positive
ASV728	ASV553	0.00504589	positive
ASV836	ASV553	0.000866591	positive
ASV1037	ASV553	0.00504589	positive
ASV1133	ASV553	4.10701e-05	positive
ASV554	ASV554	0	positive
ASV1251	ASV554	4.641e-05	positive
ASV201	ASV555	0.0348708	positive
ASV216	ASV555	0.00602409	positive
ASV260	ASV555	0.0348708	positive
ASV262	ASV555	0.000769758	positive
ASV355	ASV555	1.11126e-15	positive
ASV358	ASV555	0.00669965	positive
ASV387	ASV555	0.0161706	positive
ASV391	ASV555	0.0111013	positive
ASV400	ASV555	0.0348708	positive
ASV416	ASV555	0.0327581	positive
ASV419	ASV555	0.0396487	positive
ASV451	ASV555	0.0119925	positive
ASV476	ASV555	3.30903e-09	positive
ASV489	ASV555	0.00268516	positive
ASV494	ASV555	5.67597e-05	positive
ASV498	ASV555	0.00753058	positive
ASV515	ASV555	1.47328e-12	positive
ASV516	ASV555	0	positive
ASV536	ASV555	0.0138943	positive
ASV539	ASV555	1.31644e-10	positive
ASV555	ASV555	0	positive
ASV556	ASV555	0.00046621	positive
ASV561	ASV555	3.34545e-15	positive
ASV627	ASV555	0.000112971	positive
ASV646	ASV555	0.000763259	positive
ASV812	ASV555	0.000963695	positive
ASV854	ASV555	4.00307e-05	positive
ASV856	ASV555	0.000427854	positive
ASV923	ASV555	0.00504589	positive
ASV936	ASV555	1.46051e-08	positive
ASV1018	ASV555	0.000704838	positive
ASV1020	ASV555	1.08641e-12	positive
ASV192	ASV556	0.0413689	positive
ASV201	ASV556	0.00649289	positive
ASV213	ASV556	0.00028126	positive
ASV216	ASV556	0.0218413	positive
ASV260	ASV556	0.00649289	positive
ASV291	ASV556	0.00200981	positive
ASV310	ASV556	0.000323205	positive
ASV355	ASV556	0.00753058	positive
ASV387	ASV556	0.0413689	positive
ASV400	ASV556	0.00649289	positive
ASV419	ASV556	0.00704427	positive
ASV451	ASV556	0	positive
ASV476	ASV556	0.00718827	positive
ASV494	ASV556	0.0021757	positive
ASV498	ASV556	0.0203128	positive
ASV515	ASV556	0.0348311	positive
ASV516	ASV556	0.0119925	positive
ASV536	ASV556	2.58459e-18	positive
ASV539	ASV556	0.0132411	positive
ASV555	ASV556	0.0119925	positive
ASV556	ASV556	0	positive
ASV561	ASV556	0.000339018	positive
ASV588	ASV556	0.00445589	positive
ASV654	ASV556	4.1976e-05	positive
ASV757	ASV556	4.1976e-05	positive
ASV796	ASV556	0.00445589	positive
ASV812	ASV556	0.00246532	positive
ASV1005	ASV556	0.00445589	positive
ASV1020	ASV556	0.000206352	positive
ASV1040	ASV556	2.92827e-05	positive
ASV1046	ASV556	0.00445589	positive
ASV1108	ASV556	0.00445589	positive
ASV1109	ASV556	0.00445589	positive
ASV1226	ASV556	3.97883e-06	positive
ASV445	ASV560	0.00784703	positive
ASV560	ASV560	0	positive
ASV822	ASV560	0.000294564	positive
ASV918	ASV560	4.57697e-19	positive
ASV1161	ASV560	0.00195679	positive
ASV1441	ASV560	0.000294564	positive
ASV192	ASV561	0.0408987	positive
ASV216	ASV561	0.0010278	positive
ASV262	ASV561	0.00293365	positive
ASV305	ASV561	0.0472732	positive
ASV327	ASV561	0.0291405	positive
ASV355	ASV561	3.93864e-10	positive
ASV358	ASV561	0.0458183	positive
ASV387	ASV561	0.0206137	positive
ASV391	ASV561	0.0249121	positive
ASV405	ASV561	0.0291405	positive
ASV416	ASV561	0.00770909	positive
ASV424	ASV561	0.0327443	positive
ASV451	ASV561	0.00892531	positive
ASV476	ASV561	1.42721e-09	positive
ASV489	ASV561	0.00770909	positive
ASV494	ASV561	1.69739e-06	positive
ASV498	ASV561	0.0010278	positive
ASV515	ASV561	2.79206e-10	positive
ASV516	ASV561	3.59686e-13	positive
ASV536	ASV561	0.0101497	positive
ASV539	ASV561	1.2332e-09	positive
ASV555	ASV561	3.59686e-13	positive
ASV556	ASV561	0.00892531	positive
ASV561	ASV561	0	positive
ASV627	ASV561	1.15422e-05	positive
ASV646	ASV561	0.000105438	positive
ASV812	ASV561	0.000123381	positive
ASV854	ASV561	2.53352e-06	positive
ASV856	ASV561	0.000953508	positive
ASV936	ASV561	3.43376e-06	positive
ASV1018	ASV561	7.61726e-05	positive
ASV1020	ASV561	9.71365e-11	positive
ASV1226	ASV561	0.00450995	positive
ASV273	ASV574	0.0348217	positive
ASV349	ASV574	0.0010278	positive
ASV574	ASV574	0	positive
ASV576	ASV576	0	positive
ASV822	ASV576	0.00445589	positive
ASV1441	ASV576	0.00445589	positive
ASV81	ASV578	0.0100855	positive
ASV91	ASV578	0.0178302	positive
ASV462	ASV578	0.0287192	positive
ASV578	ASV578	0	positive
ASV599	ASV578	1.98435e-05	positive
ASV603	ASV578	0.000512328	positive
ASV763	ASV578	0.00225366	positive
ASV237	ASV581	0.0143262	positive
ASV253	ASV581	0.0143262	positive
ASV538	ASV581	0.0119925	positive
ASV542	ASV581	0.0296036	positive
ASV581	ASV581	0	positive
ASV1016	ASV581	0.00438515	positive
ASV1221	ASV581	0.00408263	positive
ASV335	ASV586	0.00784703	positive
ASV382	ASV586	8.03371e-06	positive
ASV553	ASV586	0.0191582	positive
ASV586	ASV586	2.43353e-142	positive
ASV675	ASV586	9.08188e-06	positive
ASV213	ASV588	0.00784703	positive
ASV279	ASV588	1.7755e-137	positive
ASV291	ASV588	0.0348311	positive
ASV310	ASV588	0.0348311	positive
ASV327	ASV588	0.0348311	positive
ASV405	ASV588	0.0348311	positive
ASV424	ASV588	0.00784703	positive
ASV588	ASV588	1.24597e-139	positive
ASV654	ASV588	0.00195679	positive
ASV757	ASV588	0.00195679	positive
ASV796	ASV588	1.24597e-139	positive
ASV1005	ASV588	1.24597e-139	positive
ASV1040	ASV588	0.000294564	positive
ASV1046	ASV588	1.24597e-139	positive
ASV1108	ASV588	1.24597e-139	positive
ASV1109	ASV588	1.24597e-139	positive
ASV1226	ASV588	0.000294564	positive
ASV578	ASV599	0.00114932	positive
ASV599	ASV599	0	positive
ASV603	ASV599	0.00101598	positive
ASV755	ASV599	0.000857219	positive
ASV852	ASV599	0.00372772	positive
ASV890	ASV599	0.00344861	positive
ASV968	ASV599	0.000522861	positive
ASV1410	ASV599	0.000939972	positive
ASV91	ASV603	0.0177402	positive
ASV206	ASV603	0.0387332	positive
ASV373	ASV603	0.000106707	positive
ASV462	ASV603	0.0198318	positive
ASV578	ASV603	0.0131038	positive
ASV599	ASV603	0.0230037	positive
ASV603	ASV603	0	positive
ASV686	ASV603	0.00216801	positive
ASV763	ASV603	4.43244e-05	positive
ASV852	ASV603	0.00320712	positive
ASV90	ASV606	0.00028126	positive
ASV606	ASV606	0	positive
ASV853	ASV606	0.000427854	positive
ASV967	ASV606	5.04023e-06	positive
ASV1333	ASV606	3.97883e-06	positive
ASV1409	ASV606	3.97883e-06	positive
ASV213	ASV627	0.00704427	positive
ASV216	ASV627	3.98698e-14	positive
ASV262	ASV627	0.0203128	positive
ASV310	ASV627	0.00649289	positive
ASV327	ASV627	0.00154638	positive
ASV355	ASV627	0.0198473	positive
ASV405	ASV627	0.00154638	positive
ASV424	ASV627	0.00200981	positive
ASV476	ASV627	0.019001	positive
ASV489	ASV627	0.0364463	positive
ASV494	ASV627	0.000165538	positive
ASV498	ASV627	5.14221e-13	positive
ASV515	ASV627	0.0132411	positive
ASV516	ASV627	0.00494732	positive
ASV539	ASV627	0.0165543	positive
ASV555	ASV627	0.00494732	positive
ASV561	ASV627	0.000709728	positive
ASV627	ASV627	0	positive
ASV676	ASV627	0.00445589	positive
ASV687	ASV627	0.00445589	positive
ASV855	ASV627	0.00445589	positive
ASV1018	ASV627	0.00421938	positive
ASV1020	ASV627	0.00377484	positive
ASV1078	ASV627	0.00445589	positive
ASV1105	ASV627	0.00445589	positive
ASV1163	ASV627	0.00445589	positive
ASV1226	ASV627	0.000188318	positive
ASV1261	ASV627	0.00445589	positive
ASV1262	ASV627	0.00445589	positive
ASV192	ASV646	0.0364463	positive
ASV262	ASV646	0.0413689	positive
ASV291	ASV646	0.00154638	positive
ASV327	ASV646	0.00649289	positive
ASV355	ASV646	0.0327581	positive
ASV391	ASV646	0.0364463	positive
ASV405	ASV646	0.00649289	positive
ASV424	ASV646	0.00704427	positive
ASV476	ASV646	0.033578	positive
ASV494	ASV646	3.02879e-05	positive
ASV516	ASV646	0.0184944	positive
ASV536	ASV646	0.0413689	positive
ASV555	ASV646	0.0184944	positive
ASV561	ASV646	0.00464006	positive
ASV646	ASV646	0	positive
ASV654	ASV646	2.92827e-05	positive
ASV757	ASV646	2.92827e-05	positive
ASV812	ASV646	1.91451e-20	positive
ASV854	ASV646	4.12598e-06	positive
ASV870	ASV646	0.00445589	positive
ASV1018	ASV646	1.91451e-20	positive
ASV1020	ASV646	0.000704838	positive
ASV1040	ASV646	4.1976e-05	positive
ASV1267	ASV646	0.00445589	positive
ASV1456	ASV646	0.00445589	positive
ASV1457	ASV646	0.00445589	positive
ASV1512	ASV646	0.00445589	positive
ASV1513	ASV646	0.00445589	positive
ASV192	ASV654	0.00028126	positive
ASV279	ASV654	0.0348311	positive
ASV291	ASV654	0	positive
ASV305	ASV654	0.00154638	positive
ASV356	ASV654	0.00649289	positive
ASV451	ASV654	0.00200981	positive
ASV494	ASV654	0.0345478	positive
ASV536	ASV654	0.000323205	positive
ASV556	ASV654	0.00200981	positive
ASV588	ASV654	0.0348311	positive
ASV646	ASV654	0.00154638	positive
ASV654	ASV654	0	positive
ASV757	ASV654	0	positive
ASV796	ASV654	0.00195679	positive
ASV812	ASV654	3.97883e-06	positive
ASV854	ASV654	0.00174475	positive
ASV870	ASV654	0.000294564	positive
ASV1005	ASV654	0.00195679	positive
ASV1018	ASV654	0.000163091	positive
ASV1020	ASV654	0.00408263	positive
ASV1040	ASV654	4.57697e-19	positive
ASV1046	ASV654	0.00195679	positive
ASV1108	ASV654	0.00195679	positive
ASV1109	ASV654	0.00195679	positive
ASV1267	ASV654	0.000294564	positive
ASV1456	ASV654	0.000294564	positive
ASV1457	ASV654	0.000294564	positive
ASV1512	ASV654	0.000294564	positive
ASV1513	ASV654	0.000294564	positive
ASV547	ASV659	0.0348311	positive
ASV659	ASV659	1.24597e-139	positive
ASV728	ASV659	0.00195679	positive
ASV836	ASV659	0.000294564	positive
ASV1037	ASV659	0.00195679	positive
ASV1251	ASV659	0.00445589	positive
ASV1257	ASV659	1.24597e-139	positive
ASV1374	ASV659	1.24597e-139	positive
ASV335	ASV675	0.0125931	positive
ASV382	ASV675	0.0132342	positive
ASV553	ASV675	0.0388708	positive
ASV586	ASV675	0.000564239	positive
ASV675	ASV675	0	positive
ASV327	ASV676	0.00784703	positive
ASV405	ASV676	0.00784703	positive
ASV414	ASV676	1.7755e-137	positive
ASV424	ASV676	0.0348311	positive
ASV676	ASV676	1.24597e-139	positive
ASV687	ASV676	1.24597e-139	positive
ASV855	ASV676	1.24597e-139	positive
ASV1018	ASV676	0.00445589	positive
ASV1078	ASV676	1.24597e-139	positive
ASV1105	ASV676	1.24597e-139	positive
ASV1163	ASV676	1.24597e-139	positive
ASV1224	ASV676	0.00195679	positive
ASV1261	ASV676	1.24597e-139	positive
ASV1262	ASV676	1.24597e-139	positive
ASV192	ASV677	0.00154638	positive
ASV305	ASV677	0.00028126	positive
ASV356	ASV677	0.000323205	positive
ASV358	ASV677	0.00200981	positive
ASV391	ASV677	0.00028126	positive
ASV677	ASV677	0	positive
ASV779	ASV677	0	positive
ASV856	ASV677	4.1976e-05	positive
ASV870	ASV677	0.000294564	positive
ASV936	ASV677	0.0033141	positive
ASV1020	ASV677	0.000866591	positive
ASV1168	ASV677	0.00195679	positive
ASV1194	ASV677	4.57697e-19	positive
ASV1267	ASV677	0.000294564	positive
ASV1340	ASV677	0.00195679	positive
ASV1341	ASV677	0	positive
ASV1380	ASV677	0.00195679	positive
ASV1456	ASV677	0.000294564	positive
ASV1457	ASV677	0.000294564	positive
ASV1509	ASV677	0	positive
ASV1512	ASV677	0.000294564	positive
ASV1513	ASV677	0.000294564	positive
ASV206	ASV686	0.00796113	positive
ASV207	ASV686	0.00784703	positive
ASV228	ASV686	0.00784703	positive
ASV318	ASV686	0.0169619	positive
ASV373	ASV686	0.00037882	positive
ASV462	ASV686	2.0232e-05	positive
ASV464	ASV686	0.00028126	positive
ASV471	ASV686	0.0170504	positive
ASV603	ASV686	0.037574	positive
ASV686	ASV686	0	positive
ASV763	ASV686	2.69099e-05	positive
ASV810	ASV686	0.000968331	positive
ASV890	ASV686	0.000709078	positive
ASV932	ASV686	0.000105146	positive
ASV327	ASV687	0.00784703	positive
ASV405	ASV687	0.00784703	positive
ASV414	ASV687	1.7755e-137	positive
ASV424	ASV687	0.0348311	positive
ASV676	ASV687	1.7755e-137	positive
ASV687	ASV687	1.24597e-139	positive
ASV855	ASV687	1.24597e-139	positive
ASV1018	ASV687	0.00445589	positive
ASV1078	ASV687	1.24597e-139	positive
ASV1105	ASV687	1.24597e-139	positive
ASV1163	ASV687	1.24597e-139	positive
ASV1224	ASV687	0.00195679	positive
ASV1261	ASV687	1.24597e-139	positive
ASV1262	ASV687	1.24597e-139	positive
ASV201	ASV699	0.00784703	positive
ASV213	ASV699	0.0348311	positive
ASV229	ASV699	1.7755e-137	positive
ASV260	ASV699	0.00784703	positive
ASV310	ASV699	0.00784703	positive
ASV400	ASV699	0.00784703	positive
ASV419	ASV699	0.0348311	positive
ASV699	ASV699	1.24597e-139	positive
ASV923	ASV699	0.00195679	positive
ASV1196	ASV699	1.24597e-139	positive
ASV1226	ASV699	0.00195679	positive
ASV1228	ASV699	1.24597e-139	positive
ASV445	ASV716	0.0348311	positive
ASV716	ASV716	0	positive
ASV822	ASV716	0.00195679	positive
ASV1441	ASV716	0.00195679	positive
ASV547	ASV728	0	positive
ASV659	ASV728	0.0348311	positive
ASV728	ASV728	0	positive
ASV1037	ASV728	0	positive
ASV1104	ASV728	0.000294564	positive
ASV1133	ASV728	0.000188318	positive
ASV1136	ASV728	0.000294564	positive
ASV1251	ASV728	4.1976e-05	positive
ASV1257	ASV728	0.00195679	positive
ASV1332	ASV728	0.000294564	positive
ASV1374	ASV728	0.00195679	positive
ASV1497	ASV728	0.000294564	positive
ASV1498	ASV728	0.000294564	positive
ASV408	ASV738	0.0348311	positive
ASV531	ASV738	5.30191e-17	positive
ASV738	ASV738	0	positive
ASV837	ASV738	4.57697e-19	positive
ASV1001	ASV738	0.00195679	positive
ASV1104	ASV738	0.000294564	positive
ASV1136	ASV738	0.000294564	positive
ASV1332	ASV738	0.000294564	positive
ASV1497	ASV738	0.000294564	positive
ASV1498	ASV738	0.000294564	positive
ASV599	ASV755	0.0203128	positive
ASV755	ASV755	0	positive
ASV1138	ASV755	0.00195679	positive
ASV1190	ASV755	0.000294564	positive
ASV1191	ASV755	0.00195679	positive
ASV1260	ASV755	0.00195679	positive
ASV1410	ASV755	4.57697e-19	positive
ASV192	ASV757	0.00028126	positive
ASV279	ASV757	0.0348311	positive
ASV291	ASV757	0	positive
ASV305	ASV757	0.00154638	positive
ASV356	ASV757	0.00649289	positive
ASV451	ASV757	0.00200981	positive
ASV494	ASV757	0.0345478	positive
ASV536	ASV757	0.000323205	positive
ASV556	ASV757	0.00200981	positive
ASV588	ASV757	0.0348311	positive
ASV646	ASV757	0.00154638	positive
ASV654	ASV757	0	positive
ASV757	ASV757	0	positive
ASV796	ASV757	0.00195679	positive
ASV812	ASV757	3.97883e-06	positive
ASV854	ASV757	0.00174475	positive
ASV870	ASV757	0.000294564	positive
ASV1005	ASV757	0.00195679	positive
ASV1018	ASV757	0.000163091	positive
ASV1020	ASV757	0.00408263	positive
ASV1040	ASV757	4.57697e-19	positive
ASV1046	ASV757	0.00195679	positive
ASV1108	ASV757	0.00195679	positive
ASV1109	ASV757	0.00195679	positive
ASV1267	ASV757	0.000294564	positive
ASV1456	ASV757	0.000294564	positive
ASV1457	ASV757	0.000294564	positive
ASV1512	ASV757	0.000294564	positive
ASV1513	ASV757	0.000294564	positive
ASV91	ASV763	0.00222873	positive
ASV206	ASV763	0.0396487	positive
ASV207	ASV763	0.0348311	positive
ASV228	ASV763	0.0348311	positive
ASV318	ASV763	0.0482928	positive
ASV373	ASV763	3.02879e-05	positive
ASV462	ASV763	0.00131505	positive
ASV464	ASV763	0.0387356	positive
ASV500	ASV763	0.0381601	positive
ASV578	ASV763	0.0388335	positive
ASV603	ASV763	0.002111	positive
ASV686	ASV763	0.00152901	positive
ASV763	ASV763	0	positive
ASV932	ASV763	0.00194501	positive
ASV192	ASV779	0.00154638	positive
ASV305	ASV779	0.00028126	positive
ASV356	ASV779	0.000323205	positive
ASV358	ASV779	0.00200981	positive
ASV391	ASV779	0.00028126	positive
ASV677	ASV779	0	positive
ASV779	ASV779	0	positive
ASV856	ASV779	4.1976e-05	positive
ASV870	ASV779	0.000294564	positive
ASV936	ASV779	0.0033141	positive
ASV1020	ASV779	0.000866591	positive
ASV1168	ASV779	0.00195679	positive
ASV1194	ASV779	4.57697e-19	positive
ASV1267	ASV779	0.000294564	positive
ASV1340	ASV779	0.00195679	positive
ASV1341	ASV779	0	positive
ASV1380	ASV779	0.00195679	positive
ASV1456	ASV779	0.000294564	positive
ASV1457	ASV779	0.000294564	positive
ASV1509	ASV779	0	positive
ASV1512	ASV779	0.000294564	positive
ASV1513	ASV779	0.000294564	positive
ASV462	ASV784	0.0484184	positive
ASV482	ASV784	0.0010278	positive
ASV784	ASV784	0	positive
ASV237	ASV794	0.0203128	positive
ASV253	ASV794	0.0203128	positive
ASV542	ASV794	0.0366423	positive
ASV794	ASV794	0	positive
ASV1499	ASV794	0.00195679	positive
ASV213	ASV796	0.00784703	positive
ASV279	ASV796	1.7755e-137	positive
ASV291	ASV796	0.0348311	positive
ASV310	ASV796	0.0348311	positive
ASV327	ASV796	0.0348311	positive
ASV405	ASV796	0.0348311	positive
ASV424	ASV796	0.00784703	positive
ASV588	ASV796	1.7755e-137	positive
ASV654	ASV796	0.0348311	positive
ASV757	ASV796	0.0348311	positive
ASV796	ASV796	1.24597e-139	positive
ASV1005	ASV796	1.24597e-139	positive
ASV1040	ASV796	0.000294564	positive
ASV1046	ASV796	1.24597e-139	positive
ASV1108	ASV796	1.24597e-139	positive
ASV1109	ASV796	1.24597e-139	positive
ASV1226	ASV796	0.000294564	positive
ASV81	ASV810	0.00882597	positive
ASV207	ASV810	0.000355514	positive
ASV228	ASV810	0.000355514	positive
ASV373	ASV810	0.0362951	positive
ASV464	ASV810	0.0354425	positive
ASV471	ASV810	0.000137031	positive
ASV473	ASV810	0.0156762	positive
ASV686	ASV810	0.022036	positive
ASV810	ASV810	0	positive
ASV853	ASV810	0.00401922	positive
ASV890	ASV810	9.2206e-17	positive
ASV932	ASV810	1.17377e-05	positive
ASV1291	ASV810	0.000162854	positive
ASV192	ASV812	0.0203128	positive
ASV291	ASV812	0.00028126	positive
ASV305	ASV812	0.0364463	positive
ASV327	ASV812	0.00704427	positive
ASV355	ASV812	0.0348217	positive
ASV405	ASV812	0.00704427	positive
ASV424	ASV812	0.00649289	positive
ASV451	ASV812	0.0413689	positive
ASV476	ASV812	0.026647	positive
ASV494	ASV812	3.81398e-05	positive
ASV516	ASV812	0.0219583	positive
ASV536	ASV812	0.0218413	positive
ASV555	ASV812	0.0219583	positive
ASV556	ASV812	0.0413689	positive
ASV561	ASV812	0.00537694	positive
ASV646	ASV812	2.58459e-18	positive
ASV654	ASV812	0.00028126	positive
ASV757	ASV812	0.00028126	positive
ASV812	ASV812	0	positive
ASV854	ASV812	3.44569e-06	positive
ASV870	ASV812	0.00445589	positive
ASV1018	ASV812	3.66389e-16	positive
ASV1020	ASV812	0.000650248	positive
ASV1040	ASV812	5.04023e-06	positive
ASV1267	ASV812	0.00445589	positive
ASV1456	ASV812	0.00445589	positive
ASV1457	ASV812	0.00445589	positive
ASV1512	ASV812	0.00445589	positive
ASV1513	ASV812	0.00445589	positive
ASV445	ASV822	1.7755e-137	positive
ASV560	ASV822	0.00784703	positive
ASV716	ASV822	0.0348311	positive
ASV822	ASV822	1.24597e-139	positive
ASV918	ASV822	0.00195679	positive
ASV1441	ASV822	1.24597e-139	positive
ASV823	ASV823	0	positive
ASV849	ASV823	0.0034375	positive
ASV1161	ASV823	0.00195679	positive
ASV553	ASV836	0.0203128	positive
ASV659	ASV836	0.00784703	positive
ASV836	ASV836	0	positive
ASV1133	ASV836	5.04023e-06	positive
ASV1257	ASV836	0.000294564	positive
ASV1374	ASV836	0.000294564	positive
ASV408	ASV837	0.00784703	positive
ASV531	ASV837	0	positive
ASV738	ASV837	5.30191e-17	positive
ASV837	ASV837	0	positive
ASV1001	ASV837	0.000294564	positive
ASV1104	ASV837	0.00195679	positive
ASV1136	ASV837	0.00195679	positive
ASV1332	ASV837	0.00195679	positive
ASV1497	ASV837	0.00195679	positive
ASV1498	ASV837	0.00195679	positive
ASV849	ASV849	0	positive
ASV852	ASV852	0	positive
ASV966	ASV852	0.00313958	positive
ASV373	ASV853	0.03042	positive
ASV606	ASV853	0.0111013	positive
ASV853	ASV853	0	positive
ASV890	ASV853	0.00142753	positive
ASV966	ASV853	0.000190011	positive
ASV192	ASV854	0.000921653	positive
ASV291	ASV854	0.0348311	positive
ASV305	ASV854	0.00118139	positive
ASV327	ASV854	0.00704427	positive
ASV355	ASV854	0.00253458	positive
ASV356	ASV854	0.0010278	positive
ASV391	ASV854	0.0030577	positive
ASV405	ASV854	0.00704427	positive
ASV416	ASV854	3.02879e-05	positive
ASV424	ASV854	0.00649289	positive
ASV476	ASV854	0.000139079	positive
ASV494	ASV854	0.00649289	positive
ASV515	ASV854	0.00066333	positive
ASV516	ASV854	0.00200981	positive
ASV539	ASV854	0.00055135	positive
ASV555	ASV854	0.00200981	positive
ASV561	ASV854	0.000212567	positive
ASV646	ASV854	0.000289383	positive
ASV654	ASV854	0.0348311	positive
ASV757	ASV854	0.0348311	positive
ASV812	ASV854	0.000277432	positive
ASV854	ASV854	0	positive
ASV856	ASV854	4.641e-05	positive
ASV1018	ASV854	2.86529e-06	positive
ASV1020	ASV854	5.64308e-06	positive
ASV1040	ASV854	0.00132299	positive
ASV1224	ASV854	0.00159318	positive
ASV327	ASV855	0.00784703	positive
ASV405	ASV855	0.00784703	positive
ASV414	ASV855	1.7755e-137	positive
ASV424	ASV855	0.0348311	positive
ASV676	ASV855	1.7755e-137	positive
ASV687	ASV855	1.7755e-137	positive
ASV855	ASV855	1.24597e-139	positive
ASV1018	ASV855	0.00445589	positive
ASV1078	ASV855	1.24597e-139	positive
ASV1105	ASV855	1.24597e-139	positive
ASV1163	ASV855	1.24597e-139	positive
ASV1224	ASV855	0.00195679	positive
ASV1261	ASV855	1.24597e-139	positive
ASV1262	ASV855	1.24597e-139	positive
ASV305	ASV856	0.0413689	positive
ASV355	ASV856	0.0111013	positive
ASV356	ASV856	0.0364463	positive
ASV391	ASV856	3.98698e-14	positive
ASV416	ASV856	0.0218413	positive
ASV476	ASV856	0.0240385	positive
ASV489	ASV856	0.0218413	positive
ASV515	ASV856	0.00690355	positive
ASV516	ASV856	0.0111013	positive
ASV539	ASV856	0.0165543	positive
ASV555	ASV856	0.0111013	positive
ASV561	ASV856	0.0218929	positive
ASV677	ASV856	0.00200981	positive
ASV779	ASV856	0.00200981	positive
ASV854	ASV856	0.0021757	positive
ASV856	ASV856	0	positive
ASV936	ASV856	6.76936e-05	positive
ASV1018	ASV856	0.00487716	positive
ASV1020	ASV856	0.000169777	positive
ASV1168	ASV856	0.00445589	positive
ASV1194	ASV856	2.92827e-05	positive
ASV1224	ASV856	3.97883e-06	positive
ASV1340	ASV856	0.00445589	positive
ASV1341	ASV856	4.1976e-05	positive
ASV1380	ASV856	0.00445589	positive
ASV1509	ASV856	4.1976e-05	positive
ASV201	ASV870	0.0348311	positive
ASV260	ASV870	0.0348311	positive
ASV291	ASV870	0.00784703	positive
ASV400	ASV870	0.0348311	positive
ASV419	ASV870	0.00784703	positive
ASV654	ASV870	0.00784703	positive
ASV677	ASV870	0.00784703	positive
ASV757	ASV870	0.00784703	positive
ASV779	ASV870	0.00784703	positive
ASV870	ASV870	1.24597e-139	positive
ASV1040	ASV870	0.00195679	positive
ASV1194	ASV870	0.00195679	positive
ASV1267	ASV870	1.24597e-139	positive
ASV1341	ASV870	0.000294564	positive
ASV1456	ASV870	1.24597e-139	positive
ASV1457	ASV870	1.24597e-139	positive
ASV1509	ASV870	0.000294564	positive
ASV1512	ASV870	1.24597e-139	positive
ASV1513	ASV870	1.24597e-139	positive
ASV81	ASV890	0.00784703	positive
ASV207	ASV890	0.00028126	positive
ASV228	ASV890	0.00028126	positive
ASV373	ASV890	0.0348311	positive
ASV464	ASV890	0.0401863	positive
ASV471	ASV890	9.77381e-05	positive
ASV473	ASV890	0.0237244	positive
ASV686	ASV890	0.0173218	positive
ASV810	ASV890	1.03472e-14	positive
ASV853	ASV890	0.0314495	positive
ASV890	ASV890	0	positive
ASV932	ASV890	1.5593e-05	positive
ASV1291	ASV890	0.000820637	positive
ASV445	ASV918	0.0348311	positive
ASV560	ASV918	5.30191e-17	positive
ASV822	ASV918	0.0348311	positive
ASV918	ASV918	0	positive
ASV1161	ASV918	0.000294564	positive
ASV1441	ASV918	0.00195679	positive
ASV212	ASV919	0.0417363	positive
ASV919	ASV919	0	positive
ASV318	ASV920	0.0184944	positive
ASV920	ASV920	0	positive
ASV229	ASV923	0.0348311	positive
ASV355	ASV923	0.0396487	positive
ASV358	ASV923	0.00028126	positive
ASV387	ASV923	0.000323205	positive
ASV476	ASV923	0.0492727	positive
ASV489	ASV923	0.00649289	positive
ASV515	ASV923	0.0203128	positive
ASV539	ASV923	0.0203128	positive
ASV699	ASV923	0.0348311	positive
ASV923	ASV923	0	positive
ASV936	ASV923	0.00174475	positive
ASV1020	ASV923	0.00438515	positive
ASV1168	ASV923	0.000294564	positive
ASV1196	ASV923	0.00195679	positive
ASV1228	ASV923	0.00195679	positive
ASV1340	ASV923	0.000294564	positive
ASV1380	ASV923	0.000294564	positive
ASV207	ASV932	4.69172e-11	positive
ASV228	ASV932	4.69172e-11	positive
ASV318	ASV932	0.00395903	positive
ASV373	ASV932	0.0110691	positive
ASV462	ASV932	0.0388204	positive
ASV464	ASV932	0.00124413	positive
ASV471	ASV932	0.00869844	positive
ASV686	ASV932	0.00463856	positive
ASV763	ASV932	0.0348311	positive
ASV810	ASV932	0.000719284	positive
ASV890	ASV932	0.000939506	positive
ASV932	ASV932	0	positive
ASV966	ASV932	0.00447223	positive
ASV934	ASV934	0	positive
ASV1138	ASV934	0.000294564	positive
ASV1161	ASV934	0.00195679	positive
ASV1191	ASV934	0.000294564	positive
ASV1260	ASV934	0.000294564	positive
ASV201	ASV936	0.00649289	positive
ASV260	ASV936	0.00649289	positive
ASV262	ASV936	3.02879e-05	positive
ASV355	ASV936	1.35873e-06	positive
ASV358	ASV936	0.000277432	positive
ASV391	ASV936	0.0021757	positive
ASV400	ASV936	0.00649289	positive
ASV419	ASV936	0.00704427	positive
ASV476	ASV936	0.00124413	positive
ASV489	ASV936	0.0010278	positive
ASV494	ASV936	0.0156818	positive
ASV515	ASV936	2.0232e-05	positive
ASV516	ASV936	1.35873e-06	positive
ASV539	ASV936	0.000234915	positive
ASV555	ASV936	1.35873e-06	positive
ASV561	ASV936	0.000277432	positive
ASV856	ASV936	0.0030577	positive
ASV923	ASV936	0.0348311	positive
ASV936	ASV936	0	positive
ASV1020	ASV936	3.67679e-07	positive
ASV1194	ASV936	0.00388931	positive
ASV1341	ASV936	0.0033141	positive
ASV1509	ASV936	0.0033141	positive
ASV207	ASV966	0.0257949	positive
ASV228	ASV966	0.0257949	positive
ASV237	ASV966	0.0064333	positive
ASV253	ASV966	0.0064333	positive
ASV853	ASV966	0.00709284	positive
ASV966	ASV966	0	positive
ASV90	ASV967	5.30191e-17	positive
ASV606	ASV967	0.000323205	positive
ASV967	ASV967	0	positive
ASV1333	ASV967	4.57697e-19	positive
ASV1409	ASV967	4.57697e-19	positive
ASV1499	ASV967	0.000294564	positive
ASV237	ASV968	0.0219583	positive
ASV253	ASV968	0.0219583	positive
ASV599	ASV968	0.0132411	positive
ASV968	ASV968	0	positive
ASV1015	ASV968	0.000949708	positive
ASV408	ASV1001	1.7755e-137	positive
ASV531	ASV1001	0.00784703	positive
ASV738	ASV1001	0.0348311	positive
ASV837	ASV1001	0.00784703	positive
ASV1001	ASV1001	1.24597e-139	positive
ASV541	ASV1002	0.00784703	positive
ASV1002	ASV1002	0	positive
ASV213	ASV1005	0.00784703	positive
ASV279	ASV1005	1.7755e-137	positive
ASV291	ASV1005	0.0348311	positive
ASV310	ASV1005	0.0348311	positive
ASV327	ASV1005	0.0348311	positive
ASV405	ASV1005	0.0348311	positive
ASV424	ASV1005	0.00784703	positive
ASV588	ASV1005	1.7755e-137	positive
ASV654	ASV1005	0.0348311	positive
ASV757	ASV1005	0.0348311	positive
ASV796	ASV1005	1.7755e-137	positive
ASV1005	ASV1005	1.24597e-139	positive
ASV1040	ASV1005	0.000294564	positive
ASV1046	ASV1005	1.24597e-139	positive
ASV1108	ASV1005	1.24597e-139	positive
ASV1109	ASV1005	1.24597e-139	positive
ASV1226	ASV1005	0.000294564	positive
ASV335	ASV1015	0.00869844	positive
ASV968	ASV1015	0.0218413	positive
ASV1015	ASV1015	0	positive
ASV1138	ASV1015	0.00445589	positive
ASV1191	ASV1015	0.00445589	positive
ASV1260	ASV1015	0.00445589	positive
ASV318	ASV1016	0.0348708	positive
ASV398	ASV1016	0.00784703	positive
ASV428	ASV1016	0.0319282	positive
ASV464	ASV1016	0.0408721	positive
ASV514	ASV1016	0.000323205	positive
ASV1016	ASV1016	0	positive
ASV262	ASV1018	0.0364463	positive
ASV291	ASV1018	0.00649289	positive
ASV327	ASV1018	0.00154638	positive
ASV355	ASV1018	0.0348311	positive
ASV391	ASV1018	0.0413689	positive
ASV405	ASV1018	0.00154638	positive
ASV424	ASV1018	0.00200981	positive
ASV476	ASV1018	0.0348311	positive
ASV494	ASV1018	1.88712e-05	positive
ASV516	ASV1018	0.0172416	positive
ASV555	ASV1018	0.0172416	positive
ASV561	ASV1018	0.00339374	positive
ASV646	ASV1018	2.58459e-18	positive
ASV654	ASV1018	0.00649289	positive
ASV757	ASV1018	0.00649289	positive
ASV812	ASV1018	3.98698e-14	positive
ASV854	ASV1018	0.000234915	positive
ASV1018	ASV1018	0	positive
ASV1020	ASV1018	0.000963695	positive
ASV1040	ASV1018	0.000188318	positive
ASV1078	ASV1018	0.00445589	positive
ASV1105	ASV1018	0.00445589	positive
ASV1163	ASV1018	0.00445589	positive
ASV1261	ASV1018	0.00445589	positive
ASV1262	ASV1018	0.00445589	positive
ASV192	ASV1020	0.0021757	positive
ASV201	ASV1020	0.0396487	positive
ASV260	ASV1020	0.0396487	positive
ASV262	ASV1020	0.0138943	positive
ASV305	ASV1020	0.00191477	positive
ASV355	ASV1020	1.43886e-14	positive
ASV356	ASV1020	0.00200981	positive
ASV358	ASV1020	0.000999006	positive
ASV387	ASV1020	0.00944111	positive
ASV391	ASV1020	0.00449527	positive
ASV400	ASV1020	0.0396487	positive
ASV416	ASV1020	0.0349413	positive
ASV419	ASV1020	0.0348708	positive
ASV451	ASV1020	0.00753058	positive
ASV476	ASV1020	4.94463e-12	positive
ASV489	ASV1020	0.0234513	positive
ASV494	ASV1020	0.00101188	positive
ASV515	ASV1020	2.38273e-11	positive
ASV516	ASV1020	1.08369e-10	positive
ASV536	ASV1020	0.00669965	positive
ASV539	ASV1020	4.94463e-12	positive
ASV555	ASV1020	1.08369e-10	positive
ASV556	ASV1020	0.00753058	positive
ASV561	ASV1020	9.1794e-09	positive
ASV646	ASV1020	0.0172416	positive
ASV677	ASV1020	0.0203128	positive
ASV779	ASV1020	0.0203128	positive
ASV812	ASV1020	0.0161706	positive
ASV854	ASV1020	0.000355514	positive
ASV856	ASV1020	0.00669965	positive
ASV936	ASV1020	3.25206e-05	positive
ASV1018	ASV1020	0.0219583	positive
ASV1020	ASV1020	0	positive
ASV1040	ASV1020	0.00504589	positive
ASV1194	ASV1020	0.000950046	positive
ASV1341	ASV1020	0.000866591	positive
ASV1509	ASV1020	0.000866591	positive
ASV547	ASV1037	0	positive
ASV659	ASV1037	0.0348311	positive
ASV728	ASV1037	0	positive
ASV1037	ASV1037	0	positive
ASV1104	ASV1037	0.000294564	positive
ASV1133	ASV1037	0.000188318	positive
ASV1136	ASV1037	0.000294564	positive
ASV1251	ASV1037	4.1976e-05	positive
ASV1257	ASV1037	0.00195679	positive
ASV1332	ASV1037	0.000294564	positive
[truncated: 568 more rows]
